# Supplementary material for: Hidden diversity in Senegalese bats and associated findings in the systematics of the family Vespertilionidae
Source: Front Zool. 2013 Aug 12;10:48. doi: 10.1186/1742-9994-10-48 (PMC3751436; doi:10.1186/1742-9994-10-48)
Supplement: Additional file 1 — Phylogenetic tree to identify the 213 bats from Senegal marked by their IVB number. Bayesian phylogram presented based on the concatenated dataset of cytb and tRNAThr genes with the addition of species from GenBank (1,212 bp; number of all taxa n = 361). The Bayesian analysis was run partitioned for genes and the 3rd codon position for cytb, PP are indicated for each node. ML analysis was run on the same partitioned dataset, using RAxML GTR + Γ model, bootstrap support values are indicated for each node. Nodes are considered supported when Bayesian posterior probabilities are ≥0.95 and/or ML bootstrap proportions are ≥75%. BA values are left and ML values right of the hashes. [file 1742-9994-10-48-S1.xlsx]

## Sheet: Table A - cytb
	Antrozous dubiaquercus	Antrozous pallidus	Arielulus cuprosus	Barbastella barbastellus	Barbastella beijingensis	Barbastella leucomelas	Chalinolobus tuberculatus	Cistugo lesueuri	Cistugo seabrae	Corynorhinus mexicanus	Corynorhinus rafinesquii	Corynorhinus townsendii	Eptesicus andersoni	Eptesicus bottae	Eptesicus diminutus	Eptesicus furinalis	Eptesicus fuscus	Eptesicus gobiensis	Eptesicus hottentotus	Eptesicus isabellinus	Eptesicus nasutus	Eptesicus nilssoni	Eptesicus serotinus	Euderma maculatum	Glauconycteris variegata IVB S1767	Glischropus tylopus	Harpiocephalus harpia	Harpiocephalus mordax	Harpiola isodon	Hesperoptenus tomesi	Hypsugo cadornae	Hypsugo savii	Ia io	Idionycteris phyllotis	Kerivoula hardwickii	Kerivoula intermedia	Kerivoula lenis	Kerivoula minuta	Kerivoula papillosa	Kerivoula pellucida	Kerivoula titania	Kerivoula whiteheadi	Kervioula kachinensis	Laephotis botswanae	Laephotis namibensis	Laephotis wintoni	Lasionycteris noctivagans	Lasiurus borealis	Lasiurus cinereus
Antrozous dubiaquercus	-
Antrozous pallidus	0.129707	-
Arielulus cuprosus	0.227704	0.223057	-
Barbastella barbastellus	0.220476	0.232241	0.274014	-
Barbastella beijingensis	0.227456	0.210748	0.248357	0.166657	-
Barbastella leucomelas	0.200353	0.209546	0.239282	0.159371	0.164435	-														Legend
Chalinolobus tuberculatus	0.230138	0.220618	0.240187	0.27237	0.243274	0.244794	-														Neoromicia nana – samples and genetic distances between them
Cistugo lesueuri	0.25185	0.236827	0.276024	0.247516	0.24311	0.229484	0.285484	-													Neoromicia somalica – samples and genetic distances between them
Cistugo seabrae	0.25185	0.236827	0.261917	0.261836	0.240538	0.238834	0.29541	0.026742	-												Pipistrellus hesperidus – samples and genetic distances between them
Corynorhinus mexicanus	0.215418	0.224637	0.245558	0.220221	0.218673	0.204889	0.265414	0.26215	0.26457	-											intrapopulation genetic distances – taxa from Senegal
Corynorhinus rafinesquii	0.22133	0.220902	0.244962	0.223874	0.209294	0.226936	0.26403	0.269013	0.266728	0.169526	-										interspecific distances – between Pipistrellus (and Scotoecus) species
Corynorhinus townsendii	0.211437	0.2205	0.233646	0.23689	0.223575	0.217019	0.255904	0.260655	0.26698	0.058691	0.168653	-
Eptesicus andersoni	0.237832	0.199052	0.206725	0.20662	0.218511	0.218346	0.243237	0.254319	0.270857	0.249106	0.223475	0.228338	-
Eptesicus bottae	0.23165	0.18912	0.197533	0.222596	0.217542	0.225179	0.244443	0.258513	0.259418	0.251554	0.239096	0.23747	0.105871	-
Eptesicus diminutus	0.22602	0.195505	0.173635	0.244934	0.253665	0.227073	0.241554	0.272212	0.274546	0.242328	0.260895	0.247597	0.195267	0.206387	-
Eptesicus furinalis	0.201495	0.18912	0.180415	0.230594	0.234112	0.213363	0.251785	0.2511	0.263773	0.223274	0.238396	0.225131	0.1815	0.196425	0.02641	-
Eptesicus fuscus	0.234969	0.231198	0.19996	0.232006	0.220567	0.225012	0.227715	0.259056	0.267459	0.251082	0.239235	0.253454	0.158085	0.174145	0.133792	0.137742	-
Eptesicus gobiensis	0.255169	0.200686	0.21427	0.213188	0.222618	0.213826	0.24966	0.27478	0.282166	0.250938	0.232043	0.230034	0.072707	0.098162	0.198413	0.196056	0.181975	-
Eptesicus hottentotus	0.244992	0.242117	0.205554	0.268184	0.258183	0.25096	0.267961	0.278447	0.283272	0.267587	0.262165	0.258441	0.181855	0.205276	0.207241	0.208227	0.207993	0.182749	-
Eptesicus isabellinus	0.230748	0.188409	0.192187	0.223762	0.238803	0.210627	0.235658	0.269163	0.282599	0.240353	0.235658	0.228621	0.173844	0.164686	0.185874	0.189015	0.167017	0.157154	0.19034	-
Eptesicus nasutus	0.210748	0.233143	0.217214	0.222446	0.25326	0.22284	0.261918	0.241684	0.241425	0.239604	0.250127	0.24138	0.215503	0.247059	0.240891	0.233625	0.229066	0.243881	0.246546	0.242729	-
Eptesicus nilssoni	0.261918	0.22133	0.208741	0.196784	0.225012	0.213997	0.254619	0.263209	0.272942	0.253275	0.234387	0.239754	0.063233	0.095165	0.197152	0.181855	0.165287	0.06219	0.186436	0.163224	0.231626	-
Eptesicus serotinus	0.23165	0.192294	0.199209	0.217035	0.225012	0.203508	0.234872	0.256192	0.265876	0.249493	0.232054	0.242241	0.086416	0.089104	0.191788	0.17729	0.169756	0.080516	0.174763	0.15043	0.22509	0.079805	-
Euderma maculatum	0.19585	0.233596	0.259554	0.233881	0.239386	0.233863	0.254552	0.265956	0.267385	0.227756	0.249226	0.23762	0.243737	0.270408	0.256537	0.241451	0.248501	0.26646	0.252016	0.231841	0.278548	0.272608	0.259661	-
Glauconycteris variegata IVB S1767	0.201113	0.227456	0.218782	0.211592	0.211575	0.206042	0.263656	0.268691	0.274679	0.235366	0.242597	0.234074	0.233207	0.226483	0.235767	0.213128	0.223406	0.228429	0.262258	0.241423	0.250713	0.241259	0.216692	0.261979	-
Glischropus tylopus	0.237296	0.223493	0.282011	0.224166	0.229404	0.236439	0.21975	0.275451	0.28972	0.258932	0.260881	0.265536	0.24069	0.220468	0.231421	0.226359	0.245477	0.256037	0.271674	0.204301	0.223302	0.26271	0.229404	0.264579	0.246404	-
Harpiocephalus harpia	0.195093	0.233441	0.25253	0.257475	0.267508	0.230521	0.257903	0.260745	0.263642	0.240625	0.278222	0.246082	0.256784	0.261932	0.236955	0.23849	0.243245	0.25271	0.260049	0.23556	0.236159	0.256832	0.249373	0.259836	0.2852	0.224669	-
Harpiocephalus mordax	0.188764	0.210748	0.246946	0.242031	0.263468	0.233499	0.243614	0.25071	0.258204	0.230061	0.272362	0.243665	0.245276	0.247866	0.229545	0.231307	0.235523	0.250188	0.256026	0.230352	0.222286	0.250385	0.23771	0.244299	0.275997	0.221321	0.05654	-
Harpiola isodon	0.22905	0.211139	0.27293	0.209155	0.225658	0.232385	0.226851	0.248897	0.258793	0.241939	0.251644	0.240811	0.239961	0.226887	0.235665	0.224517	0.215701	0.246203	0.270703	0.23556	0.232362	0.232209	0.243798	0.268768	0.258826	0.228452	0.203948	0.198648	-
Hesperoptenus tomesi	0.224608	0.235894	0.208347	0.222444	0.201997	0.202377	0.243549	0.247935	0.241144	0.211229	0.2064	0.20385	0.180842	0.216305	0.21381	0.199747	0.206787	0.201735	0.257294	0.184245	0.191475	0.175058	0.209164	0.26271	0.20487	0.264286	0.318562	0.276238	0.292447	-
Hypsugo cadornae	0.270498	0.278106	0.261109	0.244165	0.269973	0.254178	0.202618	0.259593	0.27395	0.259946	0.268176	0.280632	0.227323	0.237367	0.246233	0.246233	0.23713	0.23097	0.244847	0.247383	0.26376	0.219492	0.22164	0.262804	0.265427	0.230362	0.29737	0.263502	0.235263	0.252987	-
Hypsugo savii	0.242109	0.242595	0.263796	0.244021	0.243563	0.240582	0.211014	0.264067	0.272875	0.247011	0.255387	0.252047	0.216206	0.234133	0.253898	0.254152	0.233471	0.23419	0.258554	0.23612	0.263753	0.221275	0.225188	0.273492	0.242684	0.237294	0.257863	0.251894	0.240087	0.228783	0.131668	-
Ia io	0.210345	0.206737	0.222444	0.209463	0.191408	0.198806	0.226709	0.240368	0.240538	0.226514	0.225012	0.227883	0.205707	0.213422	0.203587	0.199585	0.192829	0.207994	0.212067	0.203007	0.231307	0.207097	0.197369	0.224625	0.225857	0.231193	0.25631	0.236862	0.239194	0.186294	0.266943	0.249883	-
Idionycteris phyllotis	0.226139	0.215979	0.271674	0.218595	0.21612	0.231748	0.264248	0.265305	0.267988	0.25233	0.213931	0.240646	0.198529	0.197257	0.229087	0.217321	0.219146	0.228606	0.245493	0.196976	0.200816	0.206927	0.19938	0.236444	0.217638	0.265116	0.253343	0.247012	0.232913	0.226343	0.307344	0.25675	0.190066	-
Kerivoula hardwickii	0.196435	0.193644	0.236357	0.191836	0.224696	0.201883	0.233781	0.258575	0.264062	0.240883	0.237546	0.238296	0.220917	0.215581	0.224537	0.219929	0.228433	0.224309	0.260574	0.239007	0.22414	0.235197	0.21516	0.247558	0.247188	0.233473	0.236091	0.217981	0.209278	0.228336	0.262946	0.25795	0.210004	0.202274	-
Kerivoula intermedia	0.230748	0.201879	0.284946	0.213962	0.227176	0.219208	0.246687	0.250353	0.261881	0.249527	0.236726	0.244383	0.21378	0.204092	0.233089	0.217502	0.238537	0.223603	0.273782	0.225113	0.251248	0.229824	0.221371	0.268442	0.255394	0.256323	0.225071	0.22785	0.191603	0.244509	0.256219	0.239703	0.235035	0.209953	0.1476	-
Kerivoula lenis	0.23165	0.22133	0.249345	0.198102	0.215747	0.20129	0.235818	0.235554	0.240527	0.225534	0.245651	0.228	0.230109	0.233406	0.24398	0.235633	0.243104	0.231349	0.254641	0.216033	0.212285	0.227871	0.216309	0.254427	0.22796	0.213184	0.246203	0.226936	0.219929	0.233592	0.257024	0.250466	0.216309	0.24187	0.168382	0.182836	-
Kerivoula minuta	0.230748	0.201879	0.284946	0.213962	0.226012	0.218053	0.245492	0.249143	0.260654	0.248263	0.235556	0.243132	0.21206	0.20289	0.231886	0.21576	0.237357	0.222433	0.272548	0.226939	0.249434	0.228656	0.220214	0.267221	0.254193	0.256323	0.223811	0.2267	0.190385	0.244509	0.254442	0.238479	0.233863	0.209953	0.146558	0.000878	0.181742	-
Kerivoula papillosa	0.210345	0.201113	0.235891	0.182968	0.187853	0.192714	0.234349	0.233534	0.233698	0.217646	0.229507	0.229972	0.208205	0.210585	0.229929	0.215724	0.232854	0.216575	0.252416	0.209286	0.216387	0.213289	0.212147	0.231794	0.232486	0.245477	0.217697	0.211857	0.212701	0.187688	0.243849	0.238479	0.194574	0.222054	0.153798	0.169241	0.108087	0.168165	-
Kerivoula pellucida	0.261119	0.246944	0.244046	0.224904	0.22578	0.230301	0.246532	0.264358	0.272038	0.284679	0.23937	0.290969	0.239422	0.251655	0.2587	0.24785	0.254372	0.257292	0.310338	0.238746	0.274764	0.245136	0.25144	0.261041	0.265433	0.246946	0.25145	0.243271	0.259747	0.228336	0.285987	0.261613	0.232165	0.249285	0.206068	0.207889	0.196504	0.206758	0.189442	-
Kerivoula titania	0.202772	0.196805	0.257688	0.200523	0.216162	0.216604	0.232439	0.237975	0.24932	0.259779	0.236207	0.254507	0.199898	0.228295	0.248509	0.235337	0.237027	0.234195	0.266476	0.247519	0.226729	0.233015	0.229192	0.25824	0.261422	0.235891	0.237549	0.229941	0.210367	0.230743	0.239086	0.246564	0.224542	0.228895	0.123848	0.15083	0.157372	0.149783	0.152646	0.177956	-
Kerivoula whiteheadi	0.227456	0.22133	0.287311	0.211115	0.212297	0.216189	0.251167	0.252239	0.25887	0.268528	0.255214	0.254185	0.225789	0.235509	0.259264	0.248375	0.222897	0.245418	0.262916	0.258905	0.247887	0.249226	0.239719	0.267724	0.250281	0.258732	0.238089	0.217426	0.2168	0.241164	0.258651	0.257266	0.210004	0.217392	0.152926	0.168267	0.181861	0.169337	0.1627	0.198479	0.159143	-
Kervioula kachinensis	0.203926	0.197921	0.25375	0.20662	0.226012	0.202019	0.239203	0.251566	0.253322	0.243227	0.238556	0.246911	0.212492	0.223702	0.231886	0.205793	0.22796	0.233013	0.272155	0.234787	0.226966	0.229824	0.229192	0.256663	0.252149	0.239711	0.232661	0.205079	0.196491	0.231193	0.257294	0.269081	0.2156	0.251422	0.114664	0.152542	0.15884	0.151496	0.151592	0.186736	0.099617	0.155982	-
Laephotis botswanae	0.23636	0.242596	0.22725	0.240615	0.23549	0.237357	0.200242	0.272346	0.278377	0.26058	0.241919	0.252436	0.200015	0.225833	0.228284	0.231228	0.216604	0.223845	0.240138	0.211521	0.242468	0.223383	0.221371	0.261511	0.255394	0.203913	0.250179	0.243277	0.225402	0.244028	0.197056	0.191235	0.23536	0.267308	0.232439	0.252015	0.239874	0.250812	0.242257	0.270245	0.235818	0.238019	0.233456	-
Laephotis namibensis	0.230138	0.246453	0.224364	0.244868	0.24532	0.242426	0.209739	0.27439	0.280449	0.262448	0.241919	0.256789	0.212285	0.237306	0.234795	0.226144	0.219208	0.237087	0.239287	0.22076	0.237364	0.240066	0.230675	0.269213	0.265056	0.210736	0.264041	0.252015	0.225573	0.227892	0.186234	0.190351	0.24395	0.272203	0.242255	0.258424	0.248584	0.257211	0.247361	0.280509	0.234963	0.249082	0.240557	0.037679	-
Laephotis wintoni	0.237296	0.257164	0.240664	0.249147	0.239538	0.25095	0.202022	0.264253	0.272743	0.2663	0.255574	0.260596	0.208609	0.234647	0.232051	0.231228	0.219358	0.238105	0.246254	0.222811	0.228256	0.234025	0.22702	0.273094	0.26684	0.225038	0.256252	0.249786	0.220642	0.230743	0.204401	0.199957	0.24175	0.254912	0.250812	0.2647	0.24876	0.263479	0.247535	0.274524	0.244642	0.254067	0.250281	0.042292	0.038617	-
Lasionycteris noctivagans	0.237366	0.207526	0.238297	0.214241	0.202662	0.198392	0.218916	0.241472	0.244092	0.226219	0.204131	0.23672	0.171141	0.209965	0.18874	0.195973	0.18768	0.188428	0.226549	0.196976	0.212426	0.199096	0.196976	0.239688	0.225221	0.230586	0.240101	0.226566	0.206999	0.216382	0.198401	0.211805	0.183445	0.19356	0.20041	0.21368	0.211805	0.21368	0.222054	0.221519	0.184755	0.234537	0.210879	0.20316	0.19609	0.20316	-
Lasiurus borealis	0.277347	0.23165	0.274014	0.25699	0.300228	0.284019	0.309616	0.29337	0.301783	0.29196	0.298018	0.288104	0.269764	0.289319	0.292223	0.287603	0.288187	0.278831	0.295909	0.288525	0.289174	0.278406	0.282146	0.324129	0.2994	0.281388	0.309856	0.310103	0.292604	0.257488	0.277988	0.282834	0.292588	0.268854	0.297517	0.297738	0.302175	0.296464	0.280469	0.312092	0.286747	0.29629	0.298182	0.304589	0.294794	0.3027	0.257147	-
Lasiurus cinereus	0.255793	0.276099	0.301125	0.263777	0.283135	0.247931	0.258408	0.258938	0.273015	0.252287	0.279037	0.274518	0.221493	0.234405	0.266588	0.256311	0.263239	0.241849	0.30842	0.251847	0.231969	0.228611	0.235338	0.269111	0.262703	0.280127	0.327625	0.292649	0.331657	0.23777	0.223917	0.233358	0.255276	0.269661	0.25044	0.275419	0.26083	0.275419	0.235807	0.263239	0.222366	0.280127	0.261364	0.276565	0.285495	0.300675	0.243573	0.210357	-
Lasiurus ega	0.244046	0.232564	0.248928	0.25902	0.24934	0.236362	0.277721	0.308706	0.305006	0.263432	0.260061	0.24693	0.208732	0.236362	0.246703	0.245963	0.234405	0.237476	0.288424	0.212794	0.236362	0.234513	0.218071	0.223501	0.249837	0.26298	0.240992	0.230143	0.265822	0.213206	0.27386	0.265952	0.216903	0.240666	0.223501	0.250838	0.229242	0.250838	0.2055	0.22771	0.250336	0.235807	0.237299	0.257027	0.261081	0.27588	0.203053	0.189448	0.202786
Lasiurus xanthinus	0.274712	0.26345	0.275338	0.259786	0.281231	0.277099	0.306895	0.301916	0.316522	0.264599	0.319163	0.262829	0.258872	0.291384	0.276037	0.262117	0.294859	0.26377	0.309436	0.285541	0.28966	0.266967	0.268703	0.290103	0.29071	0.262602	0.297396	0.274996	0.275271	0.245966	0.283729	0.271107	0.276477	0.266194	0.275221	0.28625	0.274774	0.284452	0.251974	0.30429	0.267302	0.288355	0.291049	0.307418	0.306239	0.308076	0.2242	0.211059	0.183793
Miniopterus australis	0.298902	0.281939	0.301408	0.287636	0.243904	0.26676	0.27603	0.265919	0.265919	0.254022	0.309316	0.250501	0.300614	0.299773	0.264086	0.266167	0.275758	0.302587	0.33576	0.265323	0.256837	0.305409	0.297452	0.276281	0.279883	0.305897	0.293264	0.268609	0.25721	0.274673	0.320016	0.294736	0.251496	0.276402	0.250711	0.252579	0.266339	0.252579	0.260562	0.303584	0.279384	0.25911	0.274009	0.278936	0.265744	0.268885	0.30004	0.30572	0.306778
Miniopterus fraterculus	0.287917	0.257887	0.302474	0.261836	0.27344	0.263769	0.296832	0.271103	0.273789	0.269073	0.281308	0.290341	0.257925	0.285316	0.282178	0.272441	0.267845	0.285133	0.308693	0.273467	0.29245	0.277128	0.283388	0.288622	0.283817	0.26488	0.30315	0.288437	0.290975	0.279	0.30865	0.290058	0.267266	0.272515	0.280674	0.278377	0.273989	0.277128	0.265956	0.274993	0.276688	0.269862	0.274635	0.289724	0.299132	0.284851	0.254368	0.327544	0.308999
Miniopterus fuliginosus	0.29578	0.276007	0.280165	0.267387	0.247757	0.28194	0.308153	0.242767	0.240538	0.255103	0.26489	0.26564	0.294983	0.296074	0.302781	0.310307	0.291166	0.303978	0.31562	0.276052	0.287955	0.298182	0.302474	0.279855	0.271416	0.273613	0.312815	0.304215	0.273718	0.238239	0.307957	0.288307	0.277566	0.274775	0.294575	0.279194	0.27309	0.27794	0.256865	0.298684	0.274591	0.265298	0.290115	0.301258	0.304297	0.295497	0.304199	0.323401	0.303929
Miniopterus inflatus	0.302714	0.304503	0.316728	0.283067	0.253368	0.273906	0.316851	0.27849	0.275758	0.262525	0.289917	0.261675	0.282163	0.313653	0.287383	0.29456	0.28581	0.283976	0.336404	0.264484	0.283976	0.309035	0.306722	0.299152	0.274444	0.277043	0.299867	0.27045	0.256256	0.28817	0.344826	0.308973	0.251496	0.273624	0.25709	0.241287	0.241659	0.241287	0.244659	0.29794	0.295038	0.283521	0.259748	0.290902	0.283046	0.290902	0.274415	0.31237	0.351203
Miniopterus manavi	0.305859	0.296275	0.28196	0.272263	0.292375	0.276432	0.311126	0.254422	0.255843	0.273849	0.28766	0.285915	0.280306	0.299477	0.292504	0.29394	0.276432	0.304716	0.310787	0.280615	0.272514	0.292815	0.294105	0.302875	0.283422	0.320594	0.31932	0.303028	0.283583	0.247434	0.325275	0.294225	0.26914	0.296065	0.281921	0.288522	0.267546	0.28724	0.258206	0.2907	0.283406	0.286175	0.282984	0.293069	0.297416	0.281681	0.268808	0.33099	0.308172
Miniopterus natalensis	0.277954	0.255122	0.313095	0.257217	0.267144	0.264876	0.284716	0.262328	0.261287	0.258854	0.286188	0.274699	0.282047	0.301275	0.282825	0.281089	0.270193	0.313212	0.317589	0.288983	0.261299	0.30226	0.289553	0.282636	0.268059	0.289341	0.312815	0.288304	0.297278	0.253059	0.315484	0.293016	0.258197	0.280785	0.288504	0.263369	0.253257	0.262139	0.258457	0.292545	0.262897	0.267723	0.272023	0.314906	0.318	0.30476	0.269845	0.322096	0.316106
Miniopterus schreibersii	0.29578	0.276007	0.287336	0.265322	0.252779	0.282146	0.305304	0.244998	0.242767	0.254009	0.267532	0.261961	0.294983	0.300375	0.30433	0.310307	0.295191	0.310718	0.313265	0.279979	0.289873	0.302247	0.301415	0.278406	0.273686	0.273613	0.3145	0.305734	0.269832	0.248433	0.307957	0.285886	0.277364	0.269404	0.294356	0.277737	0.27039	0.276486	0.25668	0.301032	0.276891	0.265105	0.287374	0.302321	0.304068	0.29656	0.307017	0.322332	0.307655
Murina aenea	0.231639	0.223527	0.275327	0.220048	0.24788	0.234951	0.258024	0.263118	0.26777	0.233136	0.261681	0.238924	0.22787	0.239037	0.236805	0.233279	0.221355	0.23446	0.284632	0.245353	0.239357	0.227009	0.228618	0.274141	0.239723	0.237847	0.217146	0.205944	0.178988	0.257735	0.252566	0.255382	0.237909	0.225827	0.212701	0.194701	0.21895	0.193482	0.212076	0.252373	0.225071	0.233888	0.216286	0.248642	0.247907	0.252033	0.193529	0.319261	0.272697
Murina bicolor	0.246728	0.232837	0.274586	0.236849	0.25072	0.236024	0.280209	0.263531	0.265499	0.246849	0.24624	0.241372	0.253774	0.282116	0.251644	0.24289	0.25631	0.250486	0.274247	0.242289	0.271715	0.266468	0.257625	0.280878	0.271665	0.242914	0.186738	0.1953	0.184751	0.279948	0.298396	0.265964	0.243245	0.236055	0.227179	0.213475	0.232034	0.212232	0.218669	0.234912	0.23499	0.220917	0.216928	0.24717	0.264963	0.259836	0.2131	0.324616	0.311891
Murina cineracea	0.224174	0.2303	0.237364	0.230594	0.239733	0.227871	0.271277	0.236974	0.241056	0.227425	0.23046	0.221614	0.212709	0.239271	0.229061	0.221224	0.212866	0.22005	0.256505	0.239034	0.244517	0.212147	0.215576	0.269213	0.244453	0.260076	0.206541	0.200109	0.190203	0.261403	0.297135	0.277318	0.214158	0.236381	0.212857	0.192772	0.205186	0.191661	0.199998	0.231313	0.216428	0.22177	0.198813	0.256845	0.271863	0.263479	0.227398	0.309997	0.299855
Murina cyclotis	0.19735	0.219201	0.242279	0.211661	0.229479	0.22379	0.2466	0.252473	0.255722	0.227929	0.241204	0.246849	0.22292	0.223096	0.219929	0.221703	0.240116	0.210833	0.265777	0.219913	0.252397	0.231162	0.221025	0.26701	0.259059	0.220315	0.194231	0.18834	0.173157	0.228452	0.247073	0.25716	0.238471	0.226242	0.204018	0.211299	0.205858	0.210063	0.191742	0.221686	0.2113	0.235167	0.208817	0.252423	0.256979	0.247934	0.202869	0.293958	0.291674
Murina eleryi	0.246082	0.232236	0.286146	0.241773	0.238631	0.213806	0.259431	0.256524	0.262088	0.236148	0.24009	0.25384	0.254703	0.246706	0.242318	0.254176	0.227272	0.241211	0.273599	0.263527	0.255116	0.242319	0.237524	0.27301	0.259028	0.225834	0.202581	0.212218	0.186871	0.283796	0.249997	0.240087	0.251021	0.278886	0.228032	0.216155	0.22769	0.2149	0.209433	0.234596	0.234241	0.252762	0.230756	0.260151	0.264756	0.264963	0.217746	0.298798	0.285309
Murina florium	0.233441	0.224102	0.247379	0.241781	0.22879	0.208019	0.2663	0.238956	0.247385	0.228877	0.248098	0.239869	0.217121	0.23475	0.240662	0.24464	0.231162	0.230642	0.276508	0.222008	0.263378	0.229545	0.23151	0.249024	0.259747	0.234043	0.188867	0.181828	0.188867	0.2512	0.27136	0.260532	0.209742	0.249572	0.228447	0.198366	0.203379	0.197142	0.192683	0.242689	0.221956	0.245828	0.201994	0.267849	0.269827	0.275445	0.211948	0.298556	0.292491
Murina gracilis	0.236619	0.236008	0.286931	0.246396	0.257426	0.237524	0.271665	0.265199	0.268116	0.248921	0.25506	0.250835	0.242303	0.243155	0.24679	0.247924	0.243245	0.237524	0.284173	0.267956	0.269922	0.233844	0.238066	0.286792	0.262295	0.238469	0.206093	0.215754	0.19516	0.278334	0.278619	0.23489	0.258543	0.272319	0.238089	0.225743	0.240103	0.224479	0.214582	0.251985	0.242135	0.255193	0.243427	0.263011	0.268979	0.277277	0.239653	0.305128	0.314997
Murina hilgendorfi	0.22905	0.203619	0.283818	0.225451	0.237524	0.229239	0.265883	0.238753	0.244573	0.241372	0.228303	0.246849	0.259053	0.238053	0.249948	0.261925	0.234065	0.234813	0.276072	0.237397	0.261435	0.237549	0.231859	0.26919	0.249986	0.27293	0.194231	0.195581	0.181442	0.25569	0.27169	0.255792	0.246392	0.220039	0.225575	0.197142	0.204617	0.195921	0.181768	0.212869	0.217536	0.217089	0.221625	0.259949	0.265883	0.252423	0.214993	0.314621	0.307007
Murina huttoni	0.225924	0.215634	0.288472	0.232191	0.253131	0.246877	0.25489	0.258757	0.262203	0.236735	0.258571	0.244003	0.248074	0.242769	0.224967	0.217055	0.225618	0.249522	0.274371	0.214226	0.258148	0.243944	0.244152	0.263119	0.272871	0.223049	0.18071	0.179424	0.168219	0.261403	0.251219	0.200232	0.251447	0.225556	0.197459	0.203833	0.211604	0.202459	0.201414	0.243951	0.205714	0.217909	0.217187	0.237922	0.239579	0.24709	0.210569	0.308286	0.279544
Murina leucogaster	0.224608	0.20872	0.286699	0.224272	0.23471	0.223536	0.263568	0.227823	0.233043	0.244301	0.227803	0.247963	0.25624	0.236785	0.251455	0.258699	0.229568	0.2361	0.269822	0.237449	0.256434	0.237569	0.231206	0.261511	0.240221	0.24356	0.197864	0.189905	0.176699	0.250736	0.26391	0.247957	0.240911	0.210569	0.224859	0.198937	0.204637	0.197822	0.189442	0.218165	0.21868	0.204637	0.214414	0.256117	0.267413	0.258716	0.20628	0.303228	0.286089
Murina peninsularis	0.225259	0.23785	0.239094	0.200033	0.239556	0.220145	0.260354	0.262811	0.274258	0.248564	0.258305	0.25584	0.212939	0.242958	0.234773	0.21769	0.217123	0.224814	0.263317	0.211834	0.228571	0.223717	0.226589	0.267639	0.261274	0.237847	0.198648	0.201219	0.16275	0.239722	0.232165	0.253467	0.239934	0.227076	0.214741	0.210525	0.215355	0.209288	0.208817	0.264435	0.224312	0.217573	0.212701	0.243061	0.247551	0.249057	0.201297	0.314882	0.278951
Murina pluvialis	0.201495	0.210748	0.282623	0.216841	0.232373	0.23338	0.279471	0.253632	0.252599	0.248972	0.259006	0.265693	0.237154	0.26183	0.230578	0.206463	0.235523	0.257405	0.262071	0.234277	0.250446	0.240577	0.241754	0.262259	0.272362	0.218052	0.187541	0.199261	0.184608	0.233592	0.260053	0.253511	0.245637	0.230946	0.231259	0.216692	0.227783	0.215553	0.219272	0.241246	0.226164	0.229253	0.206758	0.259638	0.262072	0.265923	0.212115	0.288835	0.251459
Murina puta	0.234659	0.212219	0.280709	0.241104	0.254862	0.224635	0.264756	0.264571	0.271974	0.225767	0.248833	0.215655	0.239672	0.230236	0.221083	0.209713	0.229825	0.225828	0.273115	0.231883	0.272148	0.242689	0.238812	0.28748	0.258625	0.239722	0.186871	0.184345	0.175147	0.289252	0.271928	0.212795	0.255193	0.244627	0.217859	0.203422	0.239194	0.202191	0.219113	0.244553	0.22179	0.235344	0.21802	0.255654	0.258911	0.260446	0.204699	0.314362	0.313679
Murina rozendaali	0.220902	0.211557	0.250342	0.194957	0.19996	0.230295	0.280225	0.230586	0.244046	0.212142	0.218782	0.183549	0.231193	0.234966	0.252863	0.228336	0.229231	0.233602	0.245965	0.20225	0.215557	0.237364	0.224166	0.26298	0.235979	0.242116	0.186618	0.176502	0.14741	0.264815	0.279863	0.293222	0.230743	0.237829	0.201997	0.197725	0.182172	0.197725	0.181505	0.233592	0.21074	0.221593	0.188364	0.262188	0.268588	0.277271	0.234966	0.284362	0.301125
Murina suilla	0.215993	0.224102	0.256367	0.222001	0.232962	0.21806	0.274358	0.251151	0.257054	0.241939	0.249024	0.251772	0.235929	0.238053	0.245828	0.251705	0.237909	0.246373	0.27965	0.226777	0.251165	0.232436	0.225489	0.256381	0.259344	0.242914	0.207315	0.209916	0.204281	0.2512	0.288437	0.263502	0.216638	0.218839	0.226839	0.21192	0.213647	0.21068	0.196348	0.241389	0.224144	0.236447	0.22667	0.266091	0.258708	0.262911	0.206256	0.300436	0.292491
Murina tiensa	0.285337	0.239096	0.289252	0.230926	0.227272	0.236955	0.249216	0.232583	0.23705	0.224135	0.230172	0.229472	0.212191	0.23923	0.223119	0.213442	0.218832	0.236447	0.256606	0.205616	0.274611	0.227349	0.23151	0.279543	0.254468	0.248032	0.194601	0.201997	0.179745	0.242914	0.245048	0.230567	0.229889	0.248723	0.219276	0.196572	0.210523	0.195354	0.203719	0.250913	0.211612	0.222185	0.224144	0.241944	0.24643	0.245308	0.220039	0.282001	0.309645
Murina tubinaris	0.22846	0.232236	0.241019	0.232275	0.24658	0.227272	0.27662	0.244942	0.246832	0.224648	0.234733	0.22387	0.222392	0.241779	0.225658	0.224249	0.214124	0.230988	0.268944	0.232263	0.247019	0.218182	0.224479	0.266509	0.253293	0.239094	0.206392	0.204095	0.180509	0.268563	0.307383	0.275292	0.216638	0.232483	0.215835	0.196205	0.218995	0.194983	0.20155	0.230695	0.228618	0.233314	0.207865	0.264342	0.274358	0.267849	0.228098	0.324968	0.304418
Myotis albescens	0.235434	0.202665	0.229058	0.224151	0.198824	0.216316	0.22407	0.240549	0.247907	0.237077	0.244794	0.227167	0.204236	0.215223	0.223036	0.209154	0.21977	0.225952	0.247273	0.190156	0.256567	0.220221	0.224002	0.270491	0.221681	0.220187	0.230152	0.219172	0.216402	0.211964	0.256175	0.239343	0.216611	0.222228	0.202934	0.199151	0.184292	0.198029	0.186872	0.203029	0.18638	0.204889	0.180002	0.22923	0.237832	0.235953	0.180633	0.282533	0.233829
Myotis bechsteinii	0.202651	0.173724	0.237294	0.228653	0.208802	0.218986	0.226798	0.235704	0.245419	0.229309	0.208227	0.218624	0.207127	0.225094	0.232348	0.216832	0.227256	0.230253	0.249927	0.232762	0.222286	0.231765	0.225083	0.253438	0.218687	0.228336	0.224732	0.219794	0.224062	0.212746	0.257835	0.249073	0.231765	0.191427	0.216679	0.213942	0.212931	0.212796	0.202859	0.239454	0.221146	0.216975	0.221999	0.251255	0.260101	0.264329	0.185817	0.283703	0.232893
Myotis bocagii	0.247464	0.24264	0.250238	0.270015	0.249298	0.238235	0.242964	0.258138	0.265918	0.253451	0.255773	0.25125	0.211613	0.260456	0.231019	0.23789	0.236503	0.255489	0.246042	0.217452	0.265606	0.259831	0.251474	0.284057	0.262214	0.226186	0.236479	0.22367	0.230296	0.231077	0.271618	0.261134	0.257117	0.261461	0.258823	0.238732	0.25556	0.237501	0.247188	0.277584	0.244909	0.241023	0.23348	0.239776	0.246347	0.250651	0.229159	0.314745	0.301215
Myotis bocagii IVB S508	0.231198	0.20304	0.22725	0.250206	0.237053	0.227559	0.228275	0.241402	0.246358	0.249157	0.249051	0.244383	0.201114	0.242835	0.230253	0.21857	0.22578	0.243021	0.242006	0.190043	0.246313	0.240911	0.238887	0.273686	0.244633	0.205474	0.229306	0.215869	0.221956	0.207118	0.24965	0.242331	0.240911	0.216754	0.232647	0.221979	0.24378	0.220818	0.233541	0.24876	0.232486	0.231153	0.218202	0.228208	0.237997	0.237307	0.190383	0.307529	0.274284
Myotis daubentoni	0.220902	0.198673	0.234398	0.209686	0.198946	0.203881	0.235162	0.221175	0.224841	0.235402	0.221468	0.241886	0.186605	0.217736	0.215015	0.214022	0.217607	0.207225	0.245565	0.200402	0.221224	0.207733	0.210578	0.242596	0.234872	0.192278	0.237549	0.222318	0.198005	0.217214	0.225172	0.232496	0.204604	0.213029	0.194314	0.207175	0.191914	0.206042	0.184279	0.214596	0.197028	0.195437	0.190573	0.209999	0.230084	0.225858	0.1821	0.27568	0.257355
Myotis goudoti	0.248848	0.238299	0.286716	0.217334	0.249138	0.215826	0.230166	0.252148	0.255968	0.242239	0.24133	0.240909	0.224164	0.225914	0.218477	0.236372	0.215217	0.219828	0.24622	0.211073	0.256883	0.226015	0.220246	0.2616	0.239971	0.223486	0.225917	0.227952	0.226849	0.227449	0.250432	0.2524	0.23427	0.205981	0.223463	0.217538	0.215093	0.216388	0.219544	0.231236	0.208947	0.211084	0.203272	0.254877	0.254029	0.257001	0.214591	0.297391	0.259242
Myotis ikonnikovi	0.228342	0.180333	0.222614	0.204962	0.223776	0.207873	0.223996	0.232716	0.243623	0.231691	0.235393	0.246507	0.202479	0.217386	0.201008	0.205624	0.199407	0.211811	0.230969	0.178478	0.217452	0.214559	0.213997	0.257801	0.234025	0.185241	0.215835	0.202382	0.192126	0.206725	0.225977	0.231162	0.218276	0.19088	0.200265	0.199008	0.191156	0.197886	0.189317	0.216309	0.196504	0.216428	0.184279	0.225936	0.23094	0.236147	0.162945	0.287788	0.27245
Myotis latirostris	0.224608	0.215218	0.247439	0.222854	0.206784	0.220971	0.234606	0.256129	0.255095	0.227994	0.212179	0.224311	0.21979	0.223955	0.232208	0.211417	0.224067	0.227007	0.252257	0.218654	0.238896	0.22047	0.22422	0.253594	0.247229	0.220044	0.230703	0.223049	0.226223	0.220044	0.251361	0.24724	0.215603	0.225724	0.181635	0.196418	0.201619	0.195301	0.180419	0.216187	0.205429	0.203828	0.186778	0.23105	0.247077	0.248444	0.218275	0.287234	0.280188
Myotis macrotarsus	0.228342	0.20343	0.234398	0.24091	0.209577	0.221523	0.251482	0.231369	0.227982	0.23731	0.22485	0.24385	0.2001	0.224605	0.240181	0.242724	0.220064	0.212532	0.254584	0.209065	0.240681	0.223319	0.22247	0.241239	0.241408	0.211545	0.232436	0.223319	0.218507	0.234506	0.250379	0.247104	0.199941	0.222054	0.222377	0.222225	0.200399	0.221069	0.199407	0.239219	0.216456	0.201155	0.209577	0.241572	0.253941	0.251702	0.174712	0.275078	0.271327
Myotis montivagus	0.204703	0.204314	0.237765	0.227758	0.234755	0.220896	0.243194	0.243194	0.248171	0.248171	0.238289	0.2393	0.225322	0.22567	0.233879	0.228732	0.21742	0.22119	0.236507	0.205244	0.236867	0.231765	0.234755	0.262539	0.256143	0.193993	0.244637	0.22276	0.205148	0.223733	0.229336	0.264433	0.219285	0.230041	0.217718	0.224537	0.21969	0.223373	0.216679	0.23777	0.226788	0.201361	0.2216	0.232845	0.242681	0.240463	0.19088	0.296396	0.267816
Myotis myotis	0.214804	0.186306	0.217306	0.235298	0.236534	0.225548	0.233499	0.245679	0.25673	0.237162	0.231206	0.239929	0.196907	0.218169	0.214568	0.222516	0.219166	0.212532	0.229746	0.204161	0.235584	0.210722	0.214432	0.25919	0.241246	0.215208	0.235558	0.225012	0.212858	0.21356	0.24965	0.24515	0.218462	0.222383	0.220316	0.214994	0.214287	0.213853	0.193283	0.224542	0.211861	0.221468	0.215284	0.219704	0.229385	0.236974	0.178856	0.287576	0.25788
Myotis tricolor	0.22133	0.204703	0.226359	0.244851	0.234298	0.216391	0.221054	0.233504	0.243204	0.227186	0.237473	0.219868	0.18568	0.217386	0.221504	0.215064	0.198701	0.207445	0.242606	0.197599	0.247066	0.204559	0.198075	0.244068	0.215969	0.251732	0.233108	0.226404	0.220296	0.1687	0.254258	0.237941	0.204867	0.199952	0.215969	0.208808	0.212245	0.207671	0.208404	0.20725	0.209522	0.214822	0.19824	0.239799	0.24252	0.240642	0.203541	0.270516	0.235338
Myotis velifer	0.216392	0.204703	0.250844	0.197221	0.208662	0.202543	0.240819	0.231664	0.235374	0.224393	0.236972	0.22806	0.209812	0.224524	0.20835	0.206571	0.213363	0.22876	0.234675	0.215535	0.23799	0.2288	0.211795	0.267197	0.219242	0.20791	0.214664	0.215213	0.213412	0.228962	0.261428	0.243122	0.214087	0.205981	0.195714	0.217909	0.186065	0.216767	0.183118	0.217387	0.184597	0.213797	0.180678	0.226171	0.234718	0.234027	0.181841	0.282452	0.255793
Myotis volans	0.220053	0.210748	0.264044	0.204504	0.216985	0.215139	0.231473	0.237498	0.250812	0.22929	0.224472	0.217141	0.19741	0.217542	0.229929	0.219859	0.219718	0.220605	0.247425	0.192949	0.222286	0.203918	0.20873	0.256171	0.228877	0.208308	0.219716	0.209312	0.19959	0.213153	0.224713	0.230336	0.209868	0.210881	0.206343	0.191156	0.190174	0.190049	0.184776	0.234387	0.206205	0.211149	0.196968	0.224923	0.237001	0.239874	0.184228	0.294713	0.245022
Myotis welwitschii	0.261918	0.227898	0.237765	0.259068	0.251923	0.240307	0.255784	0.243887	0.252553	0.235802	0.244376	0.233608	0.206707	0.228314	0.223991	0.224626	0.223466	0.209735	0.239554	0.203946	0.279232	0.219441	0.229056	0.261688	0.245233	0.225477	0.239816	0.230385	0.236508	0.235979	0.261003	0.243304	0.240485	0.207225	0.231024	0.24082	0.219592	0.239637	0.234921	0.252102	0.226719	0.230385	0.228201	0.236338	0.244747	0.241991	0.177586	0.277588	0.292649
Myotis yumanensis	0.223309	0.197921	0.25375	0.180326	0.222076	0.218206	0.250457	0.227193	0.233252	0.242418	0.238722	0.228722	0.202887	0.222313	0.230849	0.219021	0.231527	0.224933	0.241493	0.212188	0.224968	0.219212	0.217199	0.258164	0.213015	0.227892	0.227863	0.212294	0.224055	0.235979	0.254178	0.247262	0.217908	0.210574	0.190705	0.225475	0.18662	0.224321	0.187852	0.220217	0.197366	0.219062	0.201261	0.231584	0.241402	0.241912	0.177334	0.288628	0.248429
Natalus micropus	0.245023	0.232889	0.277176	0.248023	0.235621	0.25497	0.25705	0.230186	0.232716	0.257635	0.250032	0.255784	0.223073	0.249942	0.255061	0.235285	0.240886	0.260258	0.262257	0.250549	0.2622	0.264046	0.260754	0.272795	0.253221	0.24356	0.266215	0.271416	0.24194	0.254773	0.269403	0.251471	0.243451	0.251512	0.236312	0.244998	0.240548	0.243796	0.224375	0.276284	0.239523	0.236116	0.241572	0.231207	0.235422	0.241226	0.209941	0.299582	0.250948
Natalus stramineus	0.211978	0.244558	0.267077	0.231484	0.215648	0.235456	0.268091	0.217827	0.220008	0.246549	0.261687	0.255074	0.244282	0.263824	0.245051	0.234486	0.232879	0.270924	0.279088	0.261535	0.250502	0.258684	0.266805	0.261218	0.258575	0.255287	0.25346	0.251029	0.241189	0.251854	0.285378	0.274328	0.234027	0.265305	0.236448	0.243628	0.230937	0.242423	0.213912	0.251109	0.237281	0.220514	0.233043	0.26349	0.267968	0.262828	0.219427	0.31677	0.261623
Neoromicia brunnea	0.242596	0.22133	0.239238	0.244296	0.24815	0.229454	0.201401	0.24716	0.235987	0.224512	0.265705	0.248969	0.248111	0.23811	0.265653	0.260923	0.224972	0.240784	0.242213	0.219425	0.21251	0.235585	0.227206	0.255339	0.226733	0.220468	0.24648	0.235785	0.240507	0.213153	0.18839	0.207791	0.220391	0.231639	0.240413	0.249432	0.215766	0.247622	0.20601	0.241443	0.235093	0.23042	0.2394	0.186798	0.190288	0.199195	0.204725	0.272813	0.257355
Neoromicia capensis	0.270951	0.260069	0.24356	0.248855	0.237424	0.228342	0.187048	0.259776	0.270732	0.256828	0.244729	0.255024	0.193388	0.239799	0.242519	0.244011	0.21123	0.225722	0.229457	0.231185	0.235584	0.227263	0.205372	0.265053	0.257426	0.237829	0.255208	0.245233	0.232785	0.220468	0.191987	0.200152	0.229913	0.248522	0.237258	0.26337	0.227278	0.26215	0.234727	0.265839	0.233872	0.22358	0.236763	0.102969	0.11391	0.110981	0.161059	0.304683	0.244558
Neoromicia capensis IVB S1787	0.233017	0.23924	0.239711	0.239195	0.25824	0.229288	0.199261	0.282548	0.291166	0.270638	0.255574	0.264021	0.203651	0.243371	0.237918	0.230985	0.208718	0.22665	0.228197	0.22754	0.219247	0.220064	0.210863	0.26703	0.252327	0.230743	0.254925	0.252194	0.245483	0.210334	0.197247	0.203755	0.238722	0.253348	0.229067	0.257394	0.253221	0.256181	0.243956	0.265542	0.237498	0.230564	0.247535	0.105842	0.118813	0.113872	0.201981	0.298792	0.2475
Neoromicia nana	0.254607	0.234969	0.271674	0.254565	0.262445	0.251224	0.211288	0.270121	0.267459	0.261858	0.26608	0.262553	0.221224	0.248758	0.245204	0.235584	0.225703	0.250718	0.259936	0.240357	0.236907	0.249719	0.240233	0.254552	0.269279	0.224166	0.25301	0.241063	0.261478	0.232236	0.208116	0.209695	0.234349	0.260403	0.252863	0.247035	0.265352	0.245838	0.245651	0.282776	0.249288	0.260009	0.24379	0.181034	0.188078	0.186004	0.191701	0.324129	0.268367
Neoromicia nana IVB S10	0.248355	0.228788	0.256469	0.252263	0.255034	0.24665	0.208904	0.261316	0.263579	0.254917	0.272803	0.251877	0.201523	0.244804	0.233796	0.220767	0.208295	0.233219	0.24505	0.235405	0.227884	0.232373	0.23471	0.254372	0.265056	0.203526	0.240642	0.241746	0.241204	0.231788	0.19348	0.208381	0.232373	0.252189	0.256663	0.239706	0.260668	0.238518	0.241071	0.282159	0.249112	0.252194	0.238852	0.177889	0.183811	0.178467	0.184755	0.309176	0.267816
Neoromicia nana IVB S11	0.23451	0.215218	0.253604	0.253966	0.256054	0.245295	0.207646	0.262353	0.262165	0.255107	0.272998	0.252063	0.205162	0.248758	0.233962	0.224501	0.214158	0.23456	0.24285	0.233834	0.231626	0.236044	0.233702	0.255755	0.265244	0.200718	0.236564	0.235653	0.239723	0.238817	0.191659	0.207069	0.233702	0.255177	0.257689	0.238351	0.259269	0.237166	0.239719	0.280712	0.25014	0.255635	0.235127	0.18018	0.186126	0.182955	0.184491	0.310693	0.28252
Neoromicia nana IVB S113	0.244992	0.225484	0.253103	0.254265	0.256234	0.245466	0.210025	0.260092	0.262353	0.253651	0.274023	0.250623	0.199812	0.246059	0.232594	0.219021	0.207155	0.234397	0.246237	0.233582	0.226138	0.233541	0.235881	0.255574	0.263843	0.200338	0.239341	0.240557	0.239906	0.235065	0.195118	0.20955	0.233541	0.254787	0.257873	0.238518	0.259453	0.237332	0.242257	0.283404	0.247908	0.2534	0.237664	0.178976	0.184907	0.179558	0.182359	0.310461	0.271327
Neoromicia nana IVB S120	0.23451	0.215218	0.253604	0.253966	0.256054	0.245295	0.207646	0.262353	0.262165	0.255107	0.272998	0.252063	0.205162	0.248758	0.233962	0.224501	0.214158	0.23456	0.24285	0.233834	0.231626	0.236044	0.233702	0.255755	0.265244	0.200718	0.236564	0.235653	0.239723	0.238817	0.191659	0.207069	0.233702	0.255177	0.257689	0.238351	0.259269	0.237166	0.239719	0.280712	0.25014	0.255635	0.235127	0.18018	0.186126	0.182955	0.184491	0.310693	0.28252
Neoromicia nana IVB S121	0.244992	0.225484	0.253103	0.254265	0.256234	0.245466	0.210025	0.260092	0.262353	0.253651	0.274023	0.250623	0.199812	0.246059	0.232594	0.219021	0.207155	0.234397	0.246237	0.233582	0.226138	0.233541	0.235881	0.255574	0.263843	0.200338	0.239341	0.240557	0.239906	0.235065	0.195118	0.20955	0.233541	0.254787	0.257873	0.238518	0.259453	0.237332	0.242257	0.283404	0.247908	0.2534	0.237664	0.178976	0.184907	0.179558	0.182359	0.310461	0.271327
Neoromicia nana IVB S1210	0.244992	0.225484	0.253103	0.254265	0.256234	0.245466	0.210025	0.260092	0.262353	0.253651	0.274023	0.250623	0.199812	0.246059	0.232594	0.219021	0.207155	0.234397	0.246237	0.233582	0.226138	0.233541	0.235881	0.255574	0.263843	0.200338	0.239341	0.240557	0.239906	0.235065	0.195118	0.20955	0.233541	0.254787	0.257873	0.238518	0.259453	0.237332	0.242257	0.283404	0.247908	0.2534	0.237664	0.178976	0.184907	0.179558	0.182359	0.310461	0.271327
Neoromicia nana IVB S1211	0.231198	0.218483	0.250241	0.255969	0.254854	0.244114	0.206528	0.263579	0.26339	0.256375	0.271779	0.25332	0.205162	0.250019	0.235166	0.224501	0.215307	0.235741	0.244035	0.235658	0.235143	0.237217	0.234872	0.254552	0.26403	0.203913	0.23527	0.234473	0.24102	0.242123	0.194928	0.210575	0.234872	0.257787	0.2589	0.237166	0.258056	0.235982	0.238537	0.281954	0.248936	0.254427	0.236312	0.179092	0.187225	0.184052	0.186889	0.311981	0.286089
Neoromicia nana IVB S130	0.24164	0.22219	0.256469	0.252263	0.255034	0.244283	0.208904	0.25887	0.261129	0.252387	0.272803	0.24937	0.198104	0.244804	0.233796	0.220767	0.208295	0.233219	0.24505	0.231763	0.224395	0.232373	0.23471	0.254372	0.262631	0.19716	0.238042	0.23937	0.238611	0.231788	0.19348	0.208381	0.232373	0.252189	0.256663	0.239706	0.25824	0.238518	0.243444	0.282159	0.246706	0.252194	0.236477	0.177889	0.183811	0.178467	0.179969	0.309176	0.267816
Neoromicia nana IVB S133	0.237832	0.218483	0.256977	0.251967	0.257255	0.244114	0.208765	0.261129	0.26339	0.25384	0.274219	0.250808	0.203444	0.247499	0.235166	0.222747	0.213011	0.233382	0.244035	0.232012	0.229871	0.234872	0.232533	0.25696	0.266459	0.197533	0.23786	0.236835	0.238429	0.242123	0.190028	0.208236	0.234872	0.257787	0.2589	0.237166	0.258056	0.235982	0.238537	0.279471	0.248936	0.256845	0.233944	0.179092	0.185028	0.181861	0.1821	0.309408	0.278963
Neoromicia nana IVB S1479	0.241165	0.221759	0.253604	0.253966	0.256054	0.242933	0.209885	0.259906	0.262165	0.252574	0.272998	0.249554	0.201728	0.248758	0.233962	0.220996	0.209577	0.23456	0.245222	0.233834	0.22812	0.233702	0.236044	0.255755	0.265244	0.200718	0.239158	0.240389	0.239723	0.238817	0.193292	0.207069	0.236044	0.255177	0.255273	0.235982	0.256845	0.2348	0.239719	0.280712	0.247733	0.253221	0.237498	0.178004	0.183931	0.180767	0.179714	0.311981	0.275419
Neoromicia nana IVB S1481	0.244992	0.225484	0.253103	0.254265	0.257437	0.24665	0.213396	0.263769	0.266035	0.254917	0.275244	0.25439	0.201523	0.249834	0.236204	0.220767	0.210578	0.237939	0.247425	0.233582	0.227884	0.237053	0.239401	0.254372	0.265056	0.200338	0.243248	0.244127	0.243804	0.235065	0.195118	0.210721	0.237053	0.254787	0.261511	0.242085	0.260668	0.240895	0.245823	0.28465	0.251523	0.254608	0.238852	0.180063	0.188201	0.182836	0.182359	0.310461	0.271327
Neoromicia nana IVB S1482	0.23451	0.215218	0.253604	0.253966	0.256054	0.245295	0.207646	0.262353	0.262165	0.255107	0.272998	0.252063	0.205162	0.248758	0.233962	0.224501	0.214158	0.23456	0.24285	0.233834	0.231626	0.236044	0.233702	0.255755	0.265244	0.200718	0.236564	0.235653	0.239723	0.238817	0.191659	0.207069	0.233702	0.255177	0.257689	0.238351	0.259269	0.237166	0.239719	0.280712	0.25014	0.255635	0.235127	0.18018	0.186126	0.182955	0.184491	0.310693	0.28252
Neoromicia nana IVB S1483	0.231198	0.218483	0.250241	0.255969	0.254854	0.244114	0.206528	0.263579	0.26339	0.256375	0.271779	0.25332	0.205162	0.250019	0.235166	0.224501	0.215307	0.235741	0.244035	0.235658	0.235143	0.237217	0.234872	0.254552	0.26403	0.203913	0.23527	0.234473	0.24102	0.242123	0.194928	0.210575	0.234872	0.257787	0.2589	0.237166	0.258056	0.235982	0.238537	0.281954	0.248936	0.254427	0.236312	0.179092	0.187225	0.184052	0.186889	0.311981	0.286089
Neoromicia nana IVB S1484	0.244992	0.225484	0.253103	0.254265	0.256234	0.245466	0.210025	0.260092	0.262353	0.253651	0.274023	0.250623	0.199812	0.246059	0.232594	0.219021	0.207155	0.234397	0.246237	0.233582	0.226138	0.233541	0.235881	0.255574	0.263843	0.200338	0.239341	0.240557	0.239906	0.235065	0.195118	0.20955	0.233541	0.254787	0.257873	0.238518	0.259453	0.237332	0.242257	0.283404	0.247908	0.2534	0.237664	0.178976	0.184907	0.179558	0.182359	0.310461	0.271327
Neoromicia nana IVB S1485	0.244992	0.225484	0.253103	0.254265	0.256234	0.245466	0.210025	0.260092	0.262353	0.253651	0.274023	0.250623	0.199812	0.246059	0.232594	0.219021	0.207155	0.234397	0.246237	0.233582	0.226138	0.233541	0.235881	0.255574	0.263843	0.200338	0.239341	0.240557	0.239906	0.235065	0.195118	0.20955	0.233541	0.254787	0.257873	0.238518	0.259453	0.237332	0.242257	0.283404	0.247908	0.2534	0.237664	0.178976	0.184907	0.179558	0.182359	0.310461	0.271327
Neoromicia nana IVB S1487	0.248355	0.228788	0.256469	0.252263	0.255034	0.24665	0.208904	0.261316	0.263579	0.254917	0.272803	0.251877	0.201523	0.244804	0.233796	0.220767	0.208295	0.233219	0.24505	0.235405	0.227884	0.232373	0.23471	0.254372	0.265056	0.203526	0.240642	0.241746	0.241204	0.231788	0.19348	0.208381	0.232373	0.252189	0.256663	0.239706	0.260668	0.238518	0.241071	0.282159	0.249112	0.252194	0.238852	0.177889	0.183811	0.178467	0.184755	0.309176	0.267816
Neoromicia nana IVB S1494	0.227898	0.215218	0.253604	0.257976	0.253656	0.242933	0.205411	0.262353	0.262165	0.255107	0.272998	0.252063	0.206884	0.251281	0.236372	0.226258	0.216456	0.23456	0.245222	0.237487	0.236907	0.238391	0.236044	0.255755	0.265244	0.207118	0.233977	0.233294	0.242318	0.245441	0.196567	0.211746	0.236044	0.260403	0.260112	0.235982	0.256845	0.2348	0.239719	0.280712	0.247733	0.253221	0.235127	0.18018	0.188325	0.185149	0.189292	0.310693	0.28967
Neoromicia nana IVB S1495	0.244992	0.225484	0.253103	0.254265	0.256234	0.245466	0.210025	0.260092	0.262353	0.253651	0.274023	0.250623	0.199812	0.246059	0.232594	0.219021	0.207155	0.234397	0.246237	0.233582	0.226138	0.233541	0.235881	0.255574	0.263843	0.200338	0.239341	0.240557	0.239906	0.235065	0.195118	0.20955	0.233541	0.254787	0.257873	0.238518	0.259453	0.237332	0.242257	0.283404	0.247908	0.2534	0.237664	0.178976	0.184907	0.179558	0.182359	0.310461	0.271327
Neoromicia nana IVB S1497	0.244992	0.225484	0.253103	0.254265	0.256234	0.245466	0.210025	0.260092	0.262353	0.253651	0.274023	0.250623	0.199812	0.246059	0.232594	0.219021	0.207155	0.234397	0.246237	0.233582	0.226138	0.233541	0.235881	0.255574	0.263843	0.200338	0.239341	0.240557	0.239906	0.235065	0.195118	0.20955	0.233541	0.254787	0.257873	0.238518	0.259453	0.237332	0.242257	0.283404	0.247908	0.2534	0.237664	0.178976	0.184907	0.179558	0.182359	0.310461	0.271327
Neoromicia nana IVB S1500	0.231198	0.218483	0.250241	0.255969	0.254854	0.244114	0.206528	0.263579	0.26339	0.256375	0.271779	0.25332	0.205162	0.250019	0.235166	0.224501	0.215307	0.235741	0.244035	0.235658	0.235143	0.237217	0.234872	0.254552	0.26403	0.203913	0.23527	0.234473	0.24102	0.242123	0.194928	0.210575	0.234872	0.257787	0.2589	0.237166	0.258056	0.235982	0.238537	0.281954	0.248936	0.254427	0.236312	0.179092	0.187225	0.184052	0.186889	0.311981	0.286089
Neoromicia nana IVB S1505	0.23451	0.215218	0.253604	0.253966	0.256054	0.245295	0.207646	0.262353	0.262165	0.255107	0.272998	0.252063	0.205162	0.248758	0.233962	0.224501	0.214158	0.23456	0.24285	0.233834	0.231626	0.236044	0.233702	0.255755	0.265244	0.200718	0.236564	0.235653	0.239723	0.238817	0.191659	0.207069	0.233702	0.255177	0.257689	0.238351	0.259269	0.237166	0.239719	0.280712	0.25014	0.255635	0.235127	0.18018	0.186126	0.182955	0.184491	0.310693	0.28252
Neoromicia nana IVB S1506	0.244992	0.225484	0.253103	0.254265	0.257437	0.24665	0.213396	0.263769	0.266035	0.254917	0.275244	0.25439	0.201523	0.249834	0.236204	0.220767	0.210578	0.237939	0.247425	0.233582	0.227884	0.237053	0.239401	0.254372	0.265056	0.200338	0.243248	0.244127	0.243804	0.235065	0.195118	0.210721	0.237053	0.254787	0.261511	0.242085	0.260668	0.240895	0.245823	0.28465	0.251523	0.254608	0.238852	0.180063	0.188201	0.182836	0.182359	0.310461	0.271327
Neoromicia nana IVB S153	0.23451	0.215218	0.253604	0.253966	0.256054	0.245295	0.207646	0.262353	0.262165	0.255107	0.272998	0.252063	0.205162	0.248758	0.233962	0.224501	0.214158	0.23456	0.24285	0.233834	0.231626	0.236044	0.233702	0.255755	0.265244	0.200718	0.236564	0.235653	0.239723	0.238817	0.191659	0.207069	0.233702	0.255177	0.257689	0.238351	0.259269	0.237166	0.239719	0.280712	0.25014	0.255635	0.235127	0.18018	0.186126	0.182955	0.184491	0.310693	0.28252
Neoromicia nana IVB S1570	0.244992	0.225484	0.253103	0.252263	0.256234	0.243102	0.212271	0.262542	0.264806	0.256185	0.276467	0.253133	0.198104	0.246059	0.234999	0.220767	0.207155	0.234397	0.243865	0.231763	0.227884	0.233541	0.235881	0.257983	0.263843	0.200338	0.241944	0.242936	0.242503	0.235065	0.196759	0.20955	0.233541	0.252189	0.257873	0.238518	0.259453	0.237332	0.242257	0.283404	0.247908	0.2534	0.237664	0.181152	0.184907	0.181742	0.184755	0.309176	0.271327
Neoromicia nana IVB S1571	0.23451	0.215218	0.253604	0.253966	0.256054	0.245295	0.207646	0.262353	0.262165	0.255107	0.272998	0.252063	0.205162	0.248758	0.233962	0.224501	0.214158	0.23456	0.24285	0.233834	0.231626	0.236044	0.233702	0.255755	0.265244	0.200718	0.236564	0.235653	0.239723	0.238817	0.191659	0.207069	0.233702	0.255177	0.257689	0.238351	0.259269	0.237166	0.239719	0.280712	0.25014	0.255635	0.235127	0.18018	0.186126	0.182955	0.184491	0.310693	0.28252
Neoromicia nana IVB S1573	0.23451	0.215218	0.253604	0.253966	0.256054	0.245295	0.207646	0.262353	0.262165	0.255107	0.272998	0.252063	0.205162	0.248758	0.233962	0.224501	0.214158	0.23456	0.24285	0.233834	0.231626	0.236044	0.233702	0.255755	0.265244	0.200718	0.236564	0.235653	0.239723	0.238817	0.191659	0.207069	0.233702	0.255177	0.257689	0.238351	0.259269	0.237166	0.239719	0.280712	0.25014	0.255635	0.235127	0.18018	0.186126	0.182955	0.184491	0.310693	0.28252
Neoromicia nana IVB S1575	0.248355	0.228788	0.256469	0.252263	0.255034	0.24665	0.208904	0.261316	0.263579	0.254917	0.272803	0.251877	0.201523	0.244804	0.233796	0.220767	0.208295	0.233219	0.24505	0.235405	0.227884	0.232373	0.23471	0.254372	0.265056	0.203526	0.240642	0.241746	0.241204	0.231788	0.19348	0.208381	0.232373	0.252189	0.256663	0.239706	0.260668	0.238518	0.241071	0.282159	0.249112	0.252194	0.238852	0.177889	0.183811	0.178467	0.184755	0.309176	0.267816
Neoromicia nana IVB S1585	0.24164	0.22219	0.256469	0.252263	0.255034	0.244283	0.208904	0.25887	0.261129	0.252387	0.272803	0.24937	0.198104	0.244804	0.233796	0.220767	0.208295	0.233219	0.24505	0.231763	0.224395	0.232373	0.23471	0.254372	0.262631	0.19716	0.238042	0.23937	0.238611	0.231788	0.19348	0.208381	0.232373	0.252189	0.256663	0.239706	0.25824	0.238518	0.243444	0.282159	0.246706	0.252194	0.236477	0.177889	0.183811	0.178467	0.179969	0.309176	0.267816
Neoromicia nana IVB S1597	0.24164	0.228788	0.256469	0.254265	0.257437	0.244283	0.213396	0.263769	0.266035	0.256185	0.276467	0.253133	0.199812	0.247316	0.236204	0.222516	0.208295	0.235577	0.24505	0.233582	0.229633	0.23471	0.237053	0.257983	0.262631	0.203526	0.243248	0.244127	0.241204	0.238354	0.198402	0.210721	0.23471	0.249597	0.259084	0.237332	0.260668	0.236147	0.243444	0.282159	0.249112	0.254608	0.238852	0.182242	0.186004	0.182836	0.184755	0.310461	0.267816
Neoromicia nana IVB S1599	0.24164	0.228788	0.256469	0.254265	0.257437	0.244283	0.213396	0.263769	0.266035	0.256185	0.276467	0.253133	0.199812	0.247316	0.236204	0.222516	0.208295	0.235577	0.24505	0.233582	0.229633	0.23471	0.237053	0.257983	0.262631	0.203526	0.243248	0.244127	0.241204	0.238354	0.198402	0.210721	0.23471	0.249597	0.259084	0.237332	0.260668	0.236147	0.243444	0.282159	0.249112	0.254608	0.238852	0.182242	0.186004	0.182836	0.184755	0.310461	0.267816
Neoromicia nana IVB S1600	0.23451	0.215218	0.253604	0.253966	0.256054	0.245295	0.207646	0.262353	0.262165	0.255107	0.272998	0.252063	0.205162	0.248758	0.233962	0.224501	0.214158	0.23456	0.24285	0.233834	0.231626	0.236044	0.233702	0.255755	0.265244	0.200718	0.236564	0.235653	0.239723	0.238817	0.191659	0.207069	0.233702	0.255177	0.257689	0.238351	0.259269	0.237166	0.239719	0.280712	0.25014	0.255635	0.235127	0.18018	0.186126	0.182955	0.184491	0.310693	0.28252
Neoromicia nana IVB S1601	0.244992	0.225484	0.253103	0.254265	0.256234	0.245466	0.210025	0.260092	0.262353	0.253651	0.274023	0.250623	0.199812	0.246059	0.232594	0.219021	0.207155	0.234397	0.246237	0.233582	0.226138	0.233541	0.235881	0.255574	0.263843	0.200338	0.239341	0.240557	0.239906	0.235065	0.195118	0.20955	0.233541	0.254787	0.257873	0.238518	0.259453	0.237332	0.242257	0.283404	0.247908	0.2534	0.237664	0.178976	0.184907	0.179558	0.182359	0.310461	0.271327
Neoromicia nana IVB S1603	0.237832	0.218483	0.256977	0.253966	0.256054	0.246478	0.207646	0.263579	0.26339	0.255107	0.272998	0.252063	0.205162	0.248758	0.235166	0.226258	0.214158	0.23456	0.244035	0.233834	0.233383	0.236044	0.233702	0.255755	0.266459	0.203913	0.23786	0.236835	0.238429	0.238817	0.191659	0.207069	0.233702	0.255177	0.2589	0.238351	0.259269	0.237166	0.239719	0.280712	0.25014	0.255635	0.235127	0.18018	0.186126	0.182955	0.184491	0.311981	0.286089
Neoromicia nana IVB S1605	0.244992	0.225484	0.253103	0.254265	0.256234	0.245466	0.210025	0.260092	0.262353	0.253651	0.274023	0.250623	0.199812	0.246059	0.232594	0.219021	0.207155	0.234397	0.246237	0.233582	0.226138	0.233541	0.235881	0.255574	0.263843	0.200338	0.239341	0.240557	0.239906	0.235065	0.195118	0.20955	0.233541	0.254787	0.257873	0.238518	0.259453	0.237332	0.242257	0.283404	0.247908	0.2534	0.237664	0.178976	0.184907	0.179558	0.182359	0.310461	0.271327
Neoromicia nana IVB S1606	0.244992	0.225484	0.253103	0.254265	0.256234	0.245466	0.210025	0.260092	0.262353	0.253651	0.274023	0.250623	0.199812	0.246059	0.232594	0.219021	0.207155	0.234397	0.246237	0.233582	0.226138	0.233541	0.235881	0.255574	0.263843	0.200338	0.239341	0.240557	0.239906	0.235065	0.195118	0.20955	0.233541	0.254787	0.257873	0.238518	0.259453	0.237332	0.242257	0.283404	0.247908	0.2534	0.237664	0.178976	0.184907	0.179558	0.182359	0.310461	0.271327
Neoromicia nana IVB S1607	0.237832	0.218483	0.256977	0.253966	0.256054	0.246478	0.207646	0.263579	0.26339	0.255107	0.272998	0.252063	0.205162	0.248758	0.235166	0.226258	0.214158	0.23456	0.244035	0.233834	0.233383	0.236044	0.233702	0.255755	0.266459	0.203913	0.23786	0.236835	0.238429	0.238817	0.191659	0.207069	0.233702	0.255177	0.2589	0.238351	0.259269	0.237166	0.239719	0.280712	0.25014	0.255635	0.235127	0.18018	0.186126	0.182955	0.184491	0.311981	0.286089
Neoromicia nana IVB S1608	0.244992	0.225484	0.253103	0.254265	0.256234	0.245466	0.210025	0.260092	0.262353	0.253651	0.274023	0.250623	0.199812	0.246059	0.232594	0.219021	0.207155	0.234397	0.246237	0.233582	0.226138	0.233541	0.235881	0.255574	0.263843	0.200338	0.239341	0.240557	0.239906	0.235065	0.195118	0.20955	0.233541	0.254787	0.257873	0.238518	0.259453	0.237332	0.242257	0.283404	0.247908	0.2534	0.237664	0.178976	0.184907	0.179558	0.182359	0.310461	0.271327
Neoromicia nana IVB S1609	0.244992	0.225484	0.253103	0.254265	0.256234	0.245466	0.210025	0.260092	0.262353	0.253651	0.274023	0.250623	0.199812	0.246059	0.232594	0.219021	0.207155	0.234397	0.246237	0.233582	0.226138	0.233541	0.235881	0.255574	0.263843	0.200338	0.239341	0.240557	0.239906	0.235065	0.195118	0.20955	0.233541	0.254787	0.257873	0.238518	0.259453	0.237332	0.242257	0.283404	0.247908	0.2534	0.237664	0.178976	0.184907	0.179558	0.182359	0.310461	0.271327
Neoromicia nana IVB S1636	0.23451	0.215218	0.253604	0.253966	0.257255	0.244114	0.208765	0.261129	0.260941	0.256375	0.271779	0.25332	0.206884	0.247499	0.235166	0.226258	0.215307	0.233382	0.241666	0.233834	0.229871	0.234872	0.232533	0.25696	0.26403	0.200718	0.23527	0.234473	0.238429	0.238817	0.190028	0.208236	0.232533	0.255177	0.2589	0.237166	0.258056	0.235982	0.238537	0.281954	0.248936	0.254427	0.233944	0.18127	0.187225	0.184052	0.184491	0.309408	0.28252
Neoromicia nana IVB S1637	0.244992	0.225484	0.253103	0.254265	0.256234	0.245466	0.210025	0.260092	0.262353	0.253651	0.274023	0.250623	0.199812	0.246059	0.232594	0.219021	0.207155	0.234397	0.246237	0.233582	0.226138	0.233541	0.235881	0.255574	0.263843	0.200338	0.239341	0.240557	0.239906	0.235065	0.195118	0.20955	0.233541	0.254787	0.257873	0.238518	0.259453	0.237332	0.242257	0.283404	0.247908	0.2534	0.237664	0.178976	0.184907	0.179558	0.182359	0.310461	0.271327
Neoromicia nana IVB S1638	0.244992	0.225484	0.253103	0.254265	0.256234	0.245466	0.210025	0.260092	0.262353	0.253651	0.274023	0.250623	0.199812	0.246059	0.232594	0.219021	0.207155	0.234397	0.246237	0.233582	0.226138	0.233541	0.235881	0.255574	0.263843	0.200338	0.239341	0.240557	0.239906	0.235065	0.195118	0.20955	0.233541	0.254787	0.257873	0.238518	0.259453	0.237332	0.242257	0.283404	0.247908	0.2534	0.237664	0.178976	0.184907	0.179558	0.182359	0.310461	0.271327
Neoromicia nana IVB S1639	0.244992	0.225484	0.253103	0.254265	0.256234	0.245466	0.210025	0.260092	0.262353	0.253651	0.274023	0.250623	0.199812	0.246059	0.232594	0.219021	0.207155	0.234397	0.246237	0.233582	0.226138	0.233541	0.235881	0.255574	0.263843	0.200338	0.239341	0.240557	0.239906	0.235065	0.195118	0.20955	0.233541	0.254787	0.257873	0.238518	0.259453	0.237332	0.242257	0.283404	0.247908	0.2534	0.237664	0.178976	0.184907	0.179558	0.182359	0.310461	0.271327
Neoromicia nana IVB S1640	0.237832	0.218483	0.256977	0.253966	0.256054	0.246478	0.207646	0.263579	0.26339	0.255107	0.272998	0.252063	0.205162	0.248758	0.235166	0.226258	0.214158	0.23456	0.244035	0.233834	0.233383	0.236044	0.233702	0.255755	0.266459	0.203913	0.23786	0.236835	0.238429	0.238817	0.191659	0.207069	0.233702	0.255177	0.2589	0.238351	0.259269	0.237166	0.239719	0.280712	0.25014	0.255635	0.235127	0.18018	0.186126	0.182955	0.184491	0.311981	0.286089
Neoromicia nana IVB S1641	0.244992	0.225484	0.253103	0.254265	0.256234	0.245466	0.210025	0.260092	0.262353	0.253651	0.274023	0.250623	0.199812	0.246059	0.232594	0.219021	0.207155	0.234397	0.246237	0.233582	0.226138	0.233541	0.235881	0.255574	0.263843	0.200338	0.239341	0.240557	0.239906	0.235065	0.195118	0.20955	0.233541	0.254787	0.257873	0.238518	0.259453	0.237332	0.242257	0.283404	0.247908	0.2534	0.237664	0.178976	0.184907	0.179558	0.182359	0.310461	0.271327
Neoromicia nana IVB S1642	0.248355	0.228788	0.256469	0.252263	0.255034	0.24665	0.208904	0.261316	0.263579	0.254917	0.272803	0.251877	0.201523	0.244804	0.233796	0.220767	0.208295	0.233219	0.24505	0.235405	0.227884	0.232373	0.23471	0.254372	0.265056	0.203526	0.240642	0.241746	0.241204	0.231788	0.19348	0.208381	0.232373	0.252189	0.256663	0.239706	0.260668	0.238518	0.241071	0.282159	0.249112	0.252194	0.238852	0.177889	0.183811	0.178467	0.184755	0.309176	0.267816
Neoromicia nana IVB S1643	0.244992	0.225484	0.253103	0.254265	0.256234	0.245466	0.210025	0.260092	0.262353	0.253651	0.274023	0.250623	0.199812	0.246059	0.232594	0.219021	0.207155	0.234397	0.246237	0.233582	0.226138	0.233541	0.235881	0.255574	0.263843	0.200338	0.239341	0.240557	0.239906	0.235065	0.195118	0.20955	0.233541	0.254787	0.257873	0.238518	0.259453	0.237332	0.242257	0.283404	0.247908	0.2534	0.237664	0.178976	0.184907	0.179558	0.182359	0.310461	0.271327
Neoromicia nana IVB S1644	0.248355	0.228788	0.256469	0.252263	0.255034	0.24665	0.208904	0.261316	0.263579	0.254917	0.272803	0.251877	0.201523	0.244804	0.233796	0.220767	0.208295	0.233219	0.24505	0.235405	0.227884	0.232373	0.23471	0.254372	0.265056	0.203526	0.240642	0.241746	0.241204	0.231788	0.19348	0.208381	0.232373	0.252189	0.256663	0.239706	0.260668	0.238518	0.241071	0.282159	0.249112	0.252194	0.238852	0.177889	0.183811	0.178467	0.184755	0.309176	0.267816
Neoromicia nana IVB S1716	0.23451	0.215218	0.253604	0.253966	0.256054	0.245295	0.207646	0.262353	0.262165	0.255107	0.272998	0.252063	0.205162	0.248758	0.233962	0.224501	0.214158	0.23456	0.24285	0.233834	0.231626	0.236044	0.233702	0.255755	0.265244	0.200718	0.236564	0.235653	0.239723	0.238817	0.191659	0.207069	0.233702	0.255177	0.257689	0.238351	0.259269	0.237166	0.239719	0.280712	0.25014	0.255635	0.235127	0.18018	0.186126	0.182955	0.184491	0.310693	0.28252
Neoromicia nana IVB S1717	0.231198	0.218483	0.250241	0.255969	0.254854	0.244114	0.206528	0.263579	0.26339	0.256375	0.271779	0.25332	0.205162	0.250019	0.235166	0.224501	0.215307	0.235741	0.244035	0.235658	0.235143	0.237217	0.234872	0.254552	0.26403	0.203913	0.23527	0.234473	0.24102	0.242123	0.194928	0.210575	0.234872	0.257787	0.2589	0.237166	0.258056	0.235982	0.238537	0.281954	0.248936	0.254427	0.236312	0.179092	0.187225	0.184052	0.186889	0.311981	0.286089
Neoromicia nana IVB S1720	0.23451	0.215218	0.253604	0.253966	0.257255	0.244114	0.208765	0.261129	0.260941	0.256375	0.271779	0.25332	0.206884	0.247499	0.235166	0.226258	0.215307	0.233382	0.241666	0.233834	0.229871	0.234872	0.232533	0.25696	0.26403	0.200718	0.23527	0.234473	0.238429	0.238817	0.190028	0.208236	0.232533	0.255177	0.2589	0.237166	0.258056	0.235982	0.238537	0.281954	0.248936	0.254427	0.233944	0.18127	0.187225	0.184052	0.184491	0.309408	0.28252
Neoromicia nana IVB S1721	0.255114	0.235431	0.256469	0.254265	0.259845	0.244283	0.206665	0.261316	0.263579	0.253651	0.275244	0.253133	0.203237	0.247316	0.232594	0.226023	0.208295	0.237939	0.249806	0.237231	0.226138	0.23471	0.239401	0.256778	0.265056	0.203526	0.239341	0.241746	0.239906	0.238354	0.195118	0.213067	0.235881	0.260004	0.259084	0.236147	0.259453	0.234963	0.241071	0.283404	0.247908	0.2534	0.240042	0.182242	0.188201	0.182836	0.182359	0.310461	0.267816
Neoromicia nana IVB S1723	0.251728	0.232104	0.253103	0.25828	0.257619	0.246822	0.212413	0.261504	0.263769	0.256375	0.277891	0.25332	0.203237	0.24839	0.235166	0.222516	0.209294	0.235413	0.248441	0.237231	0.229633	0.234548	0.238062	0.259374	0.265244	0.206725	0.240826	0.241915	0.241389	0.241652	0.195118	0.210867	0.235718	0.254787	0.259269	0.239874	0.259638	0.238685	0.245995	0.281954	0.248084	0.257211	0.241402	0.18018	0.186126	0.180767	0.182359	0.308946	0.278385
Neoromicia nana IVB S1729	0.23451	0.215218	0.253604	0.253966	0.256054	0.245295	0.208765	0.263579	0.26339	0.255107	0.272998	0.252063	0.205162	0.248758	0.233962	0.224501	0.214158	0.23456	0.24285	0.233834	0.233383	0.236044	0.233702	0.255755	0.265244	0.203913	0.236564	0.235653	0.239723	0.235521	0.190028	0.205904	0.233702	0.255177	0.257689	0.238351	0.259269	0.237166	0.239719	0.280712	0.25014	0.255635	0.235127	0.18127	0.186126	0.184052	0.184491	0.310693	0.286089
Neoromicia nana IVB S1731	0.23451	0.215218	0.253604	0.253966	0.256054	0.245295	0.207646	0.262353	0.262165	0.255107	0.272998	0.252063	0.205162	0.248758	0.233962	0.224501	0.214158	0.23456	0.24285	0.233834	0.231626	0.236044	0.233702	0.255755	0.265244	0.200718	0.236564	0.235653	0.239723	0.238817	0.191659	0.207069	0.233702	0.255177	0.257689	0.238351	0.259269	0.237166	0.239719	0.280712	0.25014	0.255635	0.235127	0.18018	0.186126	0.182955	0.184491	0.310693	0.28252
Neoromicia nana IVB S1771	0.23451	0.215218	0.253604	0.253966	0.256054	0.245295	0.208765	0.263579	0.26339	0.255107	0.272998	0.252063	0.205162	0.248758	0.233962	0.224501	0.214158	0.23456	0.24285	0.233834	0.233383	0.236044	0.233702	0.255755	0.265244	0.203913	0.236564	0.235653	0.239723	0.235521	0.190028	0.205904	0.233702	0.255177	0.257689	0.238351	0.259269	0.237166	0.239719	0.280712	0.25014	0.255635	0.235127	0.18127	0.186126	0.184052	0.184491	0.310693	0.286089
Neoromicia nana IVB S1783	0.23451	0.215218	0.253604	0.253966	0.256054	0.245295	0.209885	0.264806	0.264616	0.256375	0.274219	0.252063	0.205162	0.248758	0.233962	0.224501	0.21876	0.23456	0.24285	0.237487	0.231626	0.238391	0.236044	0.25696	0.265244	0.207118	0.239158	0.238019	0.239723	0.245441	0.191659	0.209405	0.238391	0.249978	0.255273	0.238351	0.261698	0.237166	0.242088	0.285689	0.25014	0.258056	0.237498	0.18018	0.186126	0.182955	0.184491	0.31327	0.28967
Neoromicia nana IVB S1784	0.244992	0.225484	0.253103	0.252263	0.256234	0.243102	0.212271	0.262542	0.264806	0.256185	0.276467	0.253133	0.198104	0.246059	0.234999	0.220767	0.207155	0.234397	0.243865	0.231763	0.227884	0.233541	0.235881	0.257983	0.263843	0.200338	0.241944	0.242936	0.242503	0.235065	0.196759	0.20955	0.233541	0.252189	0.257873	0.238518	0.259453	0.237332	0.242257	0.283404	0.247908	0.2534	0.237664	0.181152	0.184907	0.181742	0.184755	0.309176	0.271327
Neoromicia nana IVB S1785	0.23451	0.215218	0.253604	0.253966	0.256054	0.245295	0.208765	0.263579	0.26339	0.255107	0.272998	0.252063	0.205162	0.248758	0.233962	0.224501	0.214158	0.23456	0.24285	0.233834	0.233383	0.236044	0.233702	0.255755	0.265244	0.203913	0.236564	0.235653	0.239723	0.235521	0.190028	0.205904	0.233702	0.255177	0.257689	0.238351	0.259269	0.237166	0.239719	0.280712	0.25014	0.255635	0.235127	0.18127	0.186126	0.184052	0.184491	0.310693	0.286089
Neoromicia nana IVB S1800	0.244992	0.225484	0.253103	0.254265	0.256234	0.245466	0.210025	0.260092	0.262353	0.253651	0.274023	0.250623	0.199812	0.246059	0.232594	0.219021	0.207155	0.234397	0.246237	0.233582	0.226138	0.233541	0.235881	0.255574	0.263843	0.200338	0.239341	0.240557	0.239906	0.235065	0.195118	0.20955	0.233541	0.254787	0.257873	0.238518	0.259453	0.237332	0.242257	0.283404	0.247908	0.2534	0.237664	0.178976	0.184907	0.179558	0.182359	0.310461	0.271327
Neoromicia nana IVB S1801	0.244992	0.225484	0.253103	0.254265	0.256234	0.245466	0.210025	0.260092	0.262353	0.253651	0.274023	0.250623	0.199812	0.246059	0.232594	0.219021	0.207155	0.234397	0.246237	0.233582	0.226138	0.233541	0.235881	0.255574	0.263843	0.200338	0.239341	0.240557	0.239906	0.235065	0.195118	0.20955	0.233541	0.254787	0.257873	0.238518	0.259453	0.237332	0.242257	0.283404	0.247908	0.2534	0.237664	0.178976	0.184907	0.179558	0.182359	0.310461	0.271327
Neoromicia nana IVB S1802	0.23451	0.215218	0.253604	0.253966	0.256054	0.245295	0.206528	0.261129	0.260941	0.25384	0.272998	0.250808	0.205162	0.248758	0.232759	0.224501	0.215307	0.233382	0.244035	0.233834	0.231626	0.237217	0.232533	0.254552	0.26403	0.200718	0.23786	0.234473	0.24102	0.238817	0.191659	0.207069	0.232533	0.255177	0.257689	0.238351	0.259269	0.237166	0.239719	0.280712	0.25014	0.255635	0.235127	0.18018	0.186126	0.182955	0.184491	0.311981	0.28252
Neoromicia nana IVB S1803	0.248355	0.228788	0.249748	0.256271	0.256416	0.248008	0.211288	0.260279	0.262542	0.256375	0.276665	0.25332	0.201523	0.247133	0.235166	0.220767	0.208154	0.234235	0.247253	0.235405	0.227884	0.23338	0.236889	0.258166	0.26403	0.203526	0.240826	0.240726	0.241389	0.238354	0.19348	0.209695	0.234548	0.257392	0.260482	0.241063	0.258424	0.239874	0.244804	0.280712	0.246881	0.255999	0.24021	0.179092	0.185028	0.179675	0.179969	0.307664	0.27485
Neoromicia nana IVB S1804	0.244992	0.225484	0.253103	0.254265	0.255034	0.245466	0.211147	0.25887	0.261129	0.254917	0.275244	0.251877	0.198104	0.246059	0.233796	0.217278	0.206016	0.233219	0.24505	0.235405	0.224395	0.232373	0.23471	0.256778	0.262631	0.200338	0.240642	0.241746	0.241204	0.235065	0.19348	0.208381	0.232373	0.254787	0.257873	0.237332	0.25824	0.236147	0.241071	0.282159	0.246706	0.252194	0.236477	0.180063	0.186004	0.178467	0.182359	0.309176	0.271327
Neoromicia nana IVB S1810	0.244992	0.225484	0.253103	0.254265	0.256234	0.245466	0.210025	0.260092	0.262353	0.253651	0.274023	0.250623	0.199812	0.246059	0.232594	0.219021	0.207155	0.234397	0.246237	0.233582	0.226138	0.233541	0.235881	0.255574	0.263843	0.200338	0.239341	0.240557	0.239906	0.235065	0.195118	0.20955	0.233541	0.254787	0.257873	0.238518	0.259453	0.237332	0.242257	0.283404	0.247908	0.2534	0.237664	0.178976	0.184907	0.179558	0.182359	0.310461	0.271327
Neoromicia nana IVB S1812	0.23451	0.215218	0.253604	0.253966	0.256054	0.245295	0.207646	0.262353	0.262165	0.255107	0.272998	0.252063	0.205162	0.248758	0.233962	0.224501	0.214158	0.23456	0.24285	0.233834	0.231626	0.236044	0.233702	0.255755	0.265244	0.200718	0.236564	0.235653	0.239723	0.238817	0.191659	0.207069	0.233702	0.255177	0.257689	0.238351	0.259269	0.237166	0.239719	0.280712	0.25014	0.255635	0.235127	0.18018	0.186126	0.182955	0.184491	0.310693	0.28252
Neoromicia nana IVB S1814	0.248355	0.228788	0.256469	0.252263	0.255034	0.24665	0.208904	0.261316	0.263579	0.254917	0.272803	0.251877	0.201523	0.244804	0.233796	0.220767	0.208295	0.233219	0.24505	0.235405	0.227884	0.232373	0.23471	0.254372	0.265056	0.203526	0.240642	0.241746	0.241204	0.231788	0.19348	0.208381	0.232373	0.252189	0.256663	0.239706	0.260668	0.238518	0.241071	0.282159	0.249112	0.252194	0.238852	0.177889	0.183811	0.178467	0.184755	0.309176	0.267816
Neoromicia nana IVB S1815	0.244992	0.225484	0.253103	0.254265	0.256234	0.245466	0.210025	0.260092	0.262353	0.253651	0.274023	0.250623	0.199812	0.246059	0.232594	0.219021	0.207155	0.234397	0.246237	0.233582	0.226138	0.233541	0.235881	0.255574	0.263843	0.200338	0.239341	0.240557	0.239906	0.235065	0.195118	0.20955	0.233541	0.254787	0.257873	0.238518	0.259453	0.237332	0.242257	0.283404	0.247908	0.2534	0.237664	0.178976	0.184907	0.179558	0.182359	0.310461	0.271327
Neoromicia nana IVB S1816	0.231198	0.218483	0.250241	0.255969	0.254854	0.244114	0.206528	0.263579	0.26339	0.256375	0.271779	0.25332	0.205162	0.250019	0.235166	0.224501	0.215307	0.235741	0.244035	0.235658	0.235143	0.237217	0.234872	0.254552	0.26403	0.203913	0.23527	0.234473	0.24102	0.242123	0.194928	0.210575	0.234872	0.257787	0.2589	0.237166	0.258056	0.235982	0.238537	0.281954	0.248936	0.254427	0.236312	0.179092	0.187225	0.184052	0.186889	0.311981	0.286089
Neoromicia nana IVB S1818	0.238299	0.218907	0.257488	0.254265	0.256234	0.249022	0.209746	0.264997	0.262353	0.257838	0.275639	0.254767	0.208823	0.251468	0.23654	0.23179	0.217756	0.237087	0.244206	0.237743	0.231866	0.238556	0.233863	0.259558	0.265433	0.204301	0.241944	0.240557	0.245106	0.242597	0.196759	0.208381	0.230358	0.258183	0.260297	0.240895	0.259453	0.239706	0.239886	0.279674	0.252731	0.255817	0.237664	0.182479	0.188448	0.18527	0.191977	0.312215	0.28311
Neoromicia nana IVB S1824	0.244992	0.225484	0.253103	0.256271	0.257255	0.244114	0.206528	0.261129	0.26339	0.254728	0.275442	0.251692	0.200015	0.244985	0.228835	0.215317	0.208435	0.235741	0.247599	0.231763	0.229871	0.232533	0.234872	0.257801	0.264867	0.200338	0.23786	0.236835	0.235844	0.235065	0.196951	0.21204	0.236044	0.254787	0.261698	0.238351	0.259269	0.237166	0.243614	0.28361	0.250495	0.255999	0.23783	0.178004	0.186126	0.178583	0.182359	0.310229	0.271327
Neoromicia nana IVB S1825	0.248355	0.228788	0.256469	0.25828	0.258457	0.242933	0.207646	0.262353	0.264616	0.254728	0.276665	0.251692	0.201728	0.246241	0.228835	0.217055	0.209577	0.236922	0.248789	0.233582	0.231626	0.233702	0.236044	0.259006	0.26608	0.203526	0.23786	0.238019	0.235844	0.238354	0.198597	0.213215	0.237217	0.252189	0.260482	0.237166	0.260482	0.235982	0.244804	0.284858	0.251702	0.257211	0.239019	0.179092	0.187225	0.179675	0.184755	0.311514	0.27485
Neoromicia nana IVB S1826	0.24164	0.22219	0.256469	0.250265	0.253835	0.243102	0.212271	0.255211	0.257464	0.257454	0.274023	0.24937	0.203237	0.24355	0.234999	0.222516	0.209436	0.234397	0.243865	0.229947	0.226138	0.231206	0.233541	0.256778	0.26627	0.19716	0.236745	0.238185	0.232156	0.238354	0.191845	0.208381	0.23471	0.257392	0.262727	0.239706	0.259453	0.238518	0.238703	0.283404	0.249112	0.252194	0.241233	0.181152	0.184907	0.179558	0.184755	0.304054	0.27485
Neoromicia nana IVB S1827	0.248355	0.228788	0.256469	0.25828	0.258457	0.242933	0.207646	0.262353	0.264616	0.254728	0.276665	0.251692	0.201728	0.246241	0.228835	0.217055	0.209577	0.236922	0.248789	0.233582	0.231626	0.233702	0.236044	0.259006	0.26608	0.203526	0.23786	0.238019	0.235844	0.238354	0.198597	0.213215	0.237217	0.252189	0.260482	0.237166	0.260482	0.235982	0.244804	0.284858	0.251702	0.257211	0.239019	0.179092	0.187225	0.179675	0.184755	0.311514	0.27485
Neoromicia nana IVB S1828	0.244992	0.225484	0.253103	0.256271	0.257255	0.244114	0.206528	0.261129	0.26339	0.254728	0.275442	0.251692	0.200015	0.244985	0.228835	0.215317	0.208435	0.235741	0.247599	0.231763	0.229871	0.232533	0.234872	0.257801	0.264867	0.200338	0.23786	0.236835	0.235844	0.235065	0.196951	0.21204	0.236044	0.254787	0.261698	0.238351	0.259269	0.237166	0.243614	0.28361	0.250495	0.255999	0.23783	0.178004	0.186126	0.178583	0.182359	0.310229	0.271327
Neoromicia nana IVB S1829	0.244992	0.225484	0.253103	0.256271	0.257255	0.244114	0.206528	0.261129	0.26339	0.254728	0.275442	0.251692	0.200015	0.244985	0.228835	0.215317	0.208435	0.235741	0.247599	0.231763	0.229871	0.232533	0.234872	0.257801	0.264867	0.200338	0.23786	0.236835	0.235844	0.235065	0.196951	0.21204	0.236044	0.254787	0.261698	0.238351	0.259269	0.237166	0.243614	0.28361	0.250495	0.255999	0.23783	0.178004	0.186126	0.178583	0.182359	0.310229	0.271327
Neoromicia nana IVB S1830	0.244992	0.225484	0.253103	0.256271	0.258457	0.245295	0.207646	0.262353	0.264616	0.254728	0.276665	0.251692	0.200015	0.244985	0.230032	0.215317	0.209577	0.236922	0.248789	0.231763	0.229871	0.233702	0.236044	0.257801	0.26608	0.200338	0.239158	0.238019	0.237136	0.235065	0.196951	0.21204	0.237217	0.254787	0.262914	0.238351	0.260482	0.237166	0.244804	0.282365	0.249288	0.257211	0.236642	0.179092	0.187225	0.179675	0.182359	0.311514	0.271327
Neoromicia nana IVB S1831	0.248355	0.228788	0.256469	0.25828	0.258457	0.242933	0.207646	0.262353	0.264616	0.254728	0.276665	0.251692	0.201728	0.246241	0.228835	0.217055	0.209577	0.236922	0.248789	0.233582	0.231626	0.233702	0.236044	0.259006	0.26608	0.203526	0.23786	0.238019	0.235844	0.238354	0.198597	0.213215	0.237217	0.252189	0.260482	0.237166	0.260482	0.235982	0.244804	0.284858	0.251702	0.257211	0.239019	0.179092	0.187225	0.179675	0.184755	0.311514	0.27485
Neoromicia nana IVB S1832	0.244992	0.225484	0.253103	0.256271	0.257255	0.244114	0.206528	0.261129	0.26339	0.254728	0.275442	0.251692	0.200015	0.244985	0.228835	0.215317	0.208435	0.235741	0.247599	0.231763	0.229871	0.232533	0.234872	0.257801	0.264867	0.200338	0.23786	0.236835	0.235844	0.235065	0.196951	0.21204	0.236044	0.254787	0.261698	0.238351	0.259269	0.237166	0.243614	0.28361	0.250495	0.255999	0.23783	0.178004	0.186126	0.178583	0.182359	0.310229	0.271327
Neoromicia nana IVB S1833	0.244992	0.225484	0.253103	0.256271	0.257255	0.244114	0.206528	0.261129	0.26339	0.254728	0.275442	0.251692	0.200015	0.244985	0.228835	0.215317	0.208435	0.235741	0.247599	0.231763	0.229871	0.232533	0.234872	0.257801	0.264867	0.200338	0.23786	0.236835	0.235844	0.235065	0.196951	0.21204	0.236044	0.254787	0.261698	0.238351	0.259269	0.237166	0.243614	0.28361	0.250495	0.255999	0.23783	0.178004	0.186126	0.178583	0.182359	0.310229	0.271327
Neoromicia nana IVB S1834	0.244992	0.225484	0.253103	0.256271	0.257255	0.244114	0.206528	0.261129	0.26339	0.254728	0.275442	0.251692	0.200015	0.244985	0.228835	0.215317	0.208435	0.235741	0.247599	0.231763	0.229871	0.232533	0.234872	0.257801	0.264867	0.200338	0.23786	0.236835	0.235844	0.235065	0.196951	0.21204	0.236044	0.254787	0.261698	0.238351	0.259269	0.237166	0.243614	0.28361	0.250495	0.255999	0.23783	0.178004	0.186126	0.178583	0.182359	0.310229	0.271327
Neoromicia nana IVB S1835	0.248355	0.228788	0.256469	0.25828	0.258457	0.242933	0.207646	0.262353	0.264616	0.254728	0.276665	0.251692	0.201728	0.246241	0.228835	0.217055	0.209577	0.236922	0.248789	0.233582	0.231626	0.233702	0.236044	0.259006	0.26608	0.203526	0.23786	0.238019	0.235844	0.238354	0.198597	0.213215	0.237217	0.252189	0.260482	0.237166	0.260482	0.235982	0.244804	0.284858	0.251702	0.257211	0.239019	0.179092	0.187225	0.179675	0.184755	0.311514	0.27485
Neoromicia nana IVB S1836	0.244992	0.225484	0.253103	0.256271	0.257255	0.244114	0.206528	0.261129	0.26339	0.254728	0.275442	0.251692	0.200015	0.244985	0.228835	0.215317	0.208435	0.235741	0.247599	0.231763	0.229871	0.232533	0.234872	0.257801	0.264867	0.200338	0.23786	0.236835	0.235844	0.235065	0.196951	0.21204	0.236044	0.254787	0.261698	0.238351	0.259269	0.237166	0.243614	0.28361	0.250495	0.255999	0.23783	0.178004	0.186126	0.178583	0.182359	0.310229	0.271327
Neoromicia nana IVB S1837	0.244992	0.225484	0.253103	0.256271	0.257255	0.244114	0.206528	0.261129	0.26339	0.254728	0.275442	0.251692	0.200015	0.244985	0.228835	0.215317	0.208435	0.235741	0.247599	0.231763	0.229871	0.232533	0.234872	0.257801	0.264867	0.200338	0.23786	0.236835	0.235844	0.235065	0.196951	0.21204	0.236044	0.254787	0.261698	0.238351	0.259269	0.237166	0.243614	0.28361	0.250495	0.255999	0.23783	0.178004	0.186126	0.178583	0.182359	0.310229	0.271327
Neoromicia nana IVB S1838	0.244992	0.225484	0.253103	0.256271	0.257255	0.244114	0.206528	0.261129	0.26339	0.254728	0.275442	0.251692	0.200015	0.244985	0.228835	0.215317	0.208435	0.235741	0.247599	0.231763	0.229871	0.232533	0.234872	0.257801	0.264867	0.200338	0.23786	0.236835	0.235844	0.235065	0.196951	0.21204	0.236044	0.254787	0.261698	0.238351	0.259269	0.237166	0.243614	0.28361	0.250495	0.255999	0.23783	0.178004	0.186126	0.178583	0.182359	0.310229	0.271327
Neoromicia nana IVB S237	0.23451	0.215218	0.253604	0.253966	0.256054	0.245295	0.207646	0.262353	0.262165	0.255107	0.272998	0.252063	0.205162	0.248758	0.233962	0.224501	0.214158	0.23456	0.24285	0.233834	0.231626	0.236044	0.233702	0.255755	0.265244	0.200718	0.236564	0.235653	0.239723	0.238817	0.191659	0.207069	0.233702	0.255177	0.257689	0.238351	0.259269	0.237166	0.239719	0.280712	0.25014	0.255635	0.235127	0.18018	0.186126	0.182955	0.184491	0.310693	0.28252
Neoromicia nana IVB S34	0.23451	0.215218	0.253604	0.253966	0.256054	0.245295	0.207646	0.262353	0.262165	0.255107	0.272998	0.252063	0.205162	0.248758	0.233962	0.224501	0.214158	0.23456	0.24285	0.233834	0.231626	0.236044	0.233702	0.255755	0.265244	0.200718	0.236564	0.235653	0.239723	0.238817	0.191659	0.207069	0.233702	0.255177	0.257689	0.238351	0.259269	0.237166	0.239719	0.280712	0.25014	0.255635	0.235127	0.18018	0.186126	0.182955	0.184491	0.310693	0.28252
Neoromicia nana IVB S36	0.244992	0.225484	0.253103	0.254265	0.256234	0.245466	0.210025	0.260092	0.262353	0.253651	0.274023	0.250623	0.199812	0.246059	0.232594	0.219021	0.207155	0.234397	0.246237	0.233582	0.226138	0.233541	0.235881	0.255574	0.263843	0.200338	0.239341	0.240557	0.239906	0.235065	0.195118	0.20955	0.233541	0.254787	0.257873	0.238518	0.259453	0.237332	0.242257	0.283404	0.247908	0.2534	0.237664	0.178976	0.184907	0.179558	0.182359	0.310461	0.271327
Neoromicia nana IVB S426	0.251728	0.225484	0.253103	0.254265	0.255034	0.244283	0.212271	0.261316	0.263579	0.254917	0.272803	0.251877	0.199812	0.244804	0.231393	0.219021	0.203744	0.233219	0.24505	0.233582	0.222655	0.232373	0.237053	0.25919	0.265056	0.200338	0.240642	0.241746	0.238611	0.235065	0.196759	0.20955	0.237053	0.254787	0.259084	0.237332	0.260668	0.236147	0.243444	0.28465	0.246706	0.252194	0.238852	0.182242	0.186004	0.180649	0.182359	0.310461	0.27485
Neoromicia nana IVB S446	0.244992	0.225484	0.253103	0.254265	0.256234	0.245466	0.210025	0.260092	0.262353	0.253651	0.274023	0.250623	0.199812	0.246059	0.232594	0.219021	0.207155	0.234397	0.246237	0.233582	0.226138	0.233541	0.235881	0.255574	0.263843	0.200338	0.239341	0.240557	0.239906	0.235065	0.195118	0.20955	0.233541	0.254787	0.257873	0.238518	0.259453	0.237332	0.242257	0.283404	0.247908	0.2534	0.237664	0.178976	0.184907	0.179558	0.182359	0.310461	0.271327
Neoromicia nana IVB S447	0.248355	0.228788	0.256469	0.252263	0.255034	0.24665	0.208904	0.261316	0.263579	0.254917	0.272803	0.251877	0.201523	0.244804	0.233796	0.220767	0.208295	0.233219	0.24505	0.235405	0.227884	0.232373	0.23471	0.254372	0.265056	0.203526	0.240642	0.241746	0.241204	0.231788	0.19348	0.208381	0.232373	0.252189	0.256663	0.239706	0.260668	0.238518	0.241071	0.282159	0.249112	0.252194	0.238852	0.177889	0.183811	0.178467	0.184755	0.309176	0.267816
Neoromicia nana IVB S479	0.23451	0.215218	0.253604	0.253966	0.253656	0.245295	0.205411	0.262353	0.262165	0.255107	0.27056	0.252063	0.203444	0.248758	0.233962	0.226258	0.214158	0.23456	0.24285	0.233834	0.233383	0.236044	0.233702	0.25335	0.265244	0.200718	0.233977	0.233294	0.239723	0.238817	0.193292	0.209405	0.233702	0.255177	0.257689	0.235982	0.256845	0.2348	0.237357	0.280712	0.247733	0.253221	0.235127	0.178004	0.186126	0.182955	0.184491	0.310693	0.28252
Neoromicia nana IVB S506	0.23451	0.215218	0.253604	0.253966	0.256054	0.245295	0.207646	0.262353	0.262165	0.255107	0.272998	0.252063	0.205162	0.248758	0.233962	0.224501	0.214158	0.23456	0.24285	0.233834	0.231626	0.236044	0.233702	0.255755	0.265244	0.200718	0.236564	0.235653	0.239723	0.238817	0.191659	0.207069	0.233702	0.255177	0.257689	0.238351	0.259269	0.237166	0.239719	0.280712	0.25014	0.255635	0.235127	0.18018	0.186126	0.182955	0.184491	0.310693	0.28252
Neoromicia nana IVB S584	0.237832	0.218483	0.256977	0.253966	0.256054	0.246478	0.207646	0.263579	0.26339	0.255107	0.272998	0.252063	0.205162	0.248758	0.235166	0.226258	0.214158	0.23456	0.244035	0.233834	0.233383	0.236044	0.233702	0.255755	0.266459	0.203913	0.23786	0.236835	0.238429	0.238817	0.191659	0.207069	0.233702	0.255177	0.2589	0.238351	0.259269	0.237166	0.239719	0.280712	0.25014	0.255635	0.235127	0.18018	0.186126	0.182955	0.184491	0.311981	0.286089
Neoromicia nana IVB S591	0.23451	0.215218	0.253604	0.253966	0.253656	0.245295	0.205411	0.262353	0.262165	0.255107	0.27056	0.252063	0.203444	0.248758	0.233962	0.226258	0.214158	0.23456	0.24285	0.233834	0.233383	0.236044	0.233702	0.25335	0.265244	0.200718	0.233977	0.233294	0.239723	0.238817	0.193292	0.209405	0.233702	0.255177	0.257689	0.235982	0.256845	0.2348	0.237357	0.280712	0.247733	0.253221	0.235127	0.178004	0.186126	0.182955	0.184491	0.310693	0.28252
Neoromicia nana IVB S594	0.244992	0.225484	0.253103	0.256271	0.257437	0.24665	0.211147	0.261316	0.263579	0.254917	0.275244	0.251877	0.201523	0.247316	0.233796	0.220767	0.208295	0.235577	0.247425	0.235405	0.227884	0.23471	0.237053	0.256778	0.265056	0.200338	0.240642	0.241746	0.241204	0.235065	0.196759	0.210721	0.23471	0.254787	0.259084	0.239706	0.260668	0.238518	0.243444	0.28465	0.249112	0.254608	0.238852	0.180063	0.186004	0.180649	0.182359	0.311747	0.271327
Neoromicia nana IVB S850	0.241165	0.221759	0.253604	0.253966	0.256054	0.242933	0.209885	0.259906	0.262165	0.252574	0.272998	0.249554	0.201728	0.248758	0.233962	0.220996	0.209577	0.23456	0.245222	0.233834	0.22812	0.233702	0.236044	0.255755	0.265244	0.200718	0.239158	0.240389	0.239723	0.238817	0.193292	0.207069	0.236044	0.255177	0.255273	0.235982	0.256845	0.2348	0.239719	0.280712	0.247733	0.253221	0.237498	0.178004	0.183931	0.180767	0.179714	0.311981	0.275419
Neoromicia nana IVB S882	0.251728	0.232104	0.253103	0.25828	0.256234	0.245466	0.211147	0.260092	0.262353	0.256185	0.276467	0.253133	0.203237	0.248574	0.234999	0.222516	0.209436	0.236757	0.246237	0.237231	0.229633	0.235881	0.238226	0.257983	0.263843	0.206725	0.240642	0.240557	0.241204	0.241652	0.191845	0.207213	0.233541	0.260004	0.260297	0.240895	0.259453	0.239706	0.244633	0.283404	0.247908	0.255817	0.240042	0.178976	0.184907	0.179558	0.182359	0.307893	0.271327
Neoromicia nana IVB S891	0.244992	0.225484	0.253103	0.254265	0.256234	0.245466	0.210025	0.260092	0.262353	0.253651	0.274023	0.250623	0.199812	0.246059	0.232594	0.219021	0.207155	0.234397	0.246237	0.233582	0.226138	0.233541	0.235881	0.255574	0.263843	0.200338	0.239341	0.240557	0.239906	0.235065	0.195118	0.20955	0.233541	0.254787	0.257873	0.238518	0.259453	0.237332	0.242257	0.283404	0.247908	0.2534	0.237664	0.178976	0.184907	0.179558	0.182359	0.310461	0.271327
Neoromicia rendalli IVB S1212	0.258202	0.229686	0.22175	0.253455	0.236477	0.234349	0.213134	0.251789	0.25039	0.258497	0.261051	0.257052	0.243494	0.228559	0.23668	0.245313	0.221274	0.23248	0.25326	0.230851	0.260518	0.235162	0.238703	0.259453	0.255273	0.259035	0.256853	0.243451	0.243627	0.220468	0.216233	0.205761	0.241919	0.262422	0.247535	0.240042	0.24379	0.238852	0.242085	0.252863	0.242596	0.241063	0.23431	0.187465	0.202335	0.201355	0.199829	0.312803	0.267816
Neoromicia rendalli IVB S1213	0.265645	0.230138	0.228783	0.259815	0.239019	0.234511	0.215553	0.253191	0.251789	0.258497	0.263656	0.257052	0.241954	0.231212	0.240502	0.25104	0.223756	0.236204	0.25705	0.236634	0.260797	0.236506	0.240054	0.260854	0.256663	0.266418	0.256853	0.244824	0.243627	0.217632	0.216447	0.205904	0.242088	0.262829	0.251304	0.242595	0.246358	0.241402	0.245838	0.256663	0.246341	0.240042	0.238019	0.187587	0.202469	0.201488	0.200119	0.314338	0.271887
Neoromicia somalica	0.216052	0.199431	0.224364	0.221179	0.242468	0.221914	0.20674	0.245332	0.252395	0.245877	0.241443	0.243816	0.206463	0.236861	0.208814	0.214906	0.213363	0.229251	0.249168	0.216682	0.228256	0.215538	0.226493	0.242213	0.246053	0.19642	0.270151	0.228635	0.238456	0.185241	0.178428	0.210136	0.254885	0.263432	0.237578	0.227916	0.225907	0.226144	0.238114	0.24427	0.241954	0.23887	0.24221	0.1415	0.144753	0.144889	0.19739	0.30135	0.2619
Neoromicia somalica IVB S114	0.212783	0.209929	0.261656	0.205141	0.228749	0.222744	0.209739	0.248995	0.259802	0.242506	0.247361	0.242775	0.1962	0.229528	0.227569	0.207947	0.212876	0.224464	0.266858	0.229855	0.212068	0.219059	0.232486	0.238685	0.244127	0.191554	0.269544	0.249112	0.216214	0.203526	0.17573	0.199273	0.235818	0.260004	0.23783	0.241746	0.23062	0.240557	0.21794	0.257211	0.237332	0.221022	0.232925	0.161359	0.161564	0.168052	0.199829	0.300356	0.25044
Neoromicia somalica IVB S115	0.216052	0.213195	0.261656	0.208961	0.227576	0.226248	0.20749	0.252647	0.26349	0.243765	0.248556	0.24403	0.197903	0.234475	0.232381	0.209682	0.212876	0.229155	0.266858	0.231684	0.213802	0.223689	0.232486	0.241063	0.246514	0.194725	0.265499	0.245505	0.218758	0.203526	0.17573	0.199273	0.237001	0.262622	0.241402	0.24532	0.23297	0.244127	0.22259	0.257211	0.237332	0.22453	0.234108	0.161359	0.161564	0.17019	0.19739	0.301641	0.247
Neoromicia somalica IVB S1209	0.219332	0.209929	0.265116	0.212795	0.228749	0.225079	0.208614	0.252647	0.26349	0.241248	0.25095	0.241521	0.1945	0.234475	0.231175	0.209682	0.217493	0.227981	0.268082	0.237192	0.213802	0.220214	0.231313	0.242255	0.247709	0.207513	0.268194	0.247908	0.220032	0.200338	0.182127	0.200426	0.23937	0.257392	0.241402	0.241746	0.231794	0.240557	0.223756	0.257211	0.238518	0.219856	0.234108	0.16454	0.164749	0.172333	0.19739	0.299073	0.25044
Neoromicia somalica IVB S122	0.216052	0.213195	0.261656	0.208961	0.227576	0.226248	0.20749	0.252647	0.26349	0.243765	0.248556	0.24403	0.197903	0.234475	0.232381	0.209682	0.212876	0.229155	0.266858	0.231684	0.213802	0.223689	0.232486	0.241063	0.246514	0.194725	0.265499	0.245505	0.218758	0.203526	0.17573	0.199273	0.237001	0.262622	0.241402	0.24532	0.23297	0.244127	0.22259	0.257211	0.237332	0.22453	0.234108	0.161359	0.161564	0.17019	0.19739	0.301641	0.247
Neoromicia somalica IVB S123	0.219332	0.216471	0.265116	0.207049	0.229924	0.22391	0.211994	0.252647	0.26349	0.241248	0.248556	0.241521	0.199609	0.235716	0.232381	0.21142	0.218651	0.227981	0.268082	0.231684	0.212068	0.220214	0.228972	0.237498	0.246514	0.201098	0.265499	0.247908	0.218758	0.206725	0.178923	0.199273	0.237001	0.262622	0.24379	0.24532	0.229447	0.244127	0.219101	0.257211	0.238518	0.22453	0.234108	0.165603	0.165814	0.173406	0.202274	0.301641	0.253891
Neoromicia somalica IVB S1288	0.212783	0.209929	0.258209	0.208961	0.227419	0.22259	0.201755	0.253685	0.26207	0.238562	0.245995	0.238843	0.199609	0.235544	0.227408	0.21142	0.211581	0.228997	0.266667	0.235352	0.217278	0.223536	0.232325	0.233781	0.243956	0.210736	0.262604	0.244134	0.217322	0.19716	0.183733	0.199137	0.236835	0.260004	0.240042	0.246341	0.23046	0.245148	0.220111	0.254608	0.238351	0.22087	0.230404	0.16656	0.168905	0.172222	0.209646	0.301415	0.26083
Neoromicia somalica IVB S140	0.209524	0.213195	0.265116	0.207049	0.228749	0.222744	0.20749	0.251428	0.262259	0.242506	0.244976	0.242775	0.197903	0.231998	0.229972	0.209682	0.212876	0.226807	0.264414	0.231684	0.213802	0.221371	0.230142	0.238685	0.246514	0.194725	0.264154	0.246706	0.218758	0.206725	0.177325	0.19697	0.235818	0.262622	0.24021	0.244127	0.231794	0.242936	0.221426	0.254789	0.234963	0.221022	0.232925	0.163479	0.161564	0.17019	0.19739	0.299073	0.247
Neoromicia somalica IVB S141	0.216052	0.213195	0.261656	0.210876	0.2311	0.225079	0.209739	0.253867	0.262259	0.241248	0.248556	0.241521	0.199609	0.230762	0.22877	0.207947	0.215182	0.227981	0.270535	0.235352	0.212068	0.22485	0.231313	0.237498	0.247709	0.197906	0.265499	0.245505	0.220032	0.203526	0.178923	0.203895	0.23937	0.262622	0.241402	0.242936	0.234147	0.241746	0.221426	0.259638	0.240895	0.226875	0.234108	0.16454	0.164749	0.172333	0.19739	0.304215	0.25044
Neoromicia somalica IVB S1459	0.222622	0.213195	0.275566	0.210876	0.227576	0.22391	0.209739	0.250211	0.26103	0.245026	0.252149	0.245287	0.199609	0.235716	0.234795	0.214906	0.218651	0.229155	0.269308	0.235352	0.212068	0.223689	0.232486	0.241063	0.251304	0.210736	0.269544	0.249112	0.218758	0.203526	0.182127	0.203895	0.238185	0.260004	0.244987	0.24532	0.23297	0.244127	0.22259	0.258424	0.239706	0.221022	0.235292	0.167731	0.167945	0.173406	0.204725	0.297791	0.253891
Neoromicia somalica IVB S1460	0.212783	0.209929	0.261656	0.207049	0.226405	0.222744	0.210866	0.252647	0.26349	0.242506	0.244976	0.245287	0.1945	0.229528	0.231175	0.206215	0.214028	0.226807	0.269308	0.229855	0.213802	0.219059	0.230142	0.241063	0.244127	0.194725	0.266845	0.249112	0.216214	0.203526	0.177325	0.200426	0.238185	0.257392	0.242595	0.246514	0.23062	0.24532	0.21794	0.25358	0.237332	0.225702	0.232925	0.166666	0.162625	0.17019	0.19739	0.296511	0.253891
Neoromicia somalica IVB S1488	0.206277	0.209929	0.261656	0.210876	0.225234	0.219252	0.20749	0.248995	0.259802	0.238738	0.246168	0.241521	0.197903	0.230762	0.229972	0.206215	0.215182	0.227981	0.270535	0.233517	0.213802	0.22253	0.228972	0.239874	0.247709	0.194725	0.262811	0.245505	0.220032	0.209934	0.180524	0.201581	0.237001	0.257392	0.241402	0.242936	0.229447	0.241746	0.219101	0.252373	0.233781	0.22219	0.231744	0.165603	0.161564	0.169121	0.202274	0.295233	0.253891
Neoromicia somalica IVB S1489	0.219759	0.216893	0.269136	0.209198	0.2311	0.220414	0.202737	0.256311	0.267191	0.241248	0.248556	0.241521	0.199812	0.236958	0.231175	0.211638	0.212876	0.230332	0.268082	0.235608	0.21576	0.22253	0.233661	0.238685	0.246514	0.20791	0.262811	0.244306	0.217485	0.203913	0.180696	0.200426	0.23937	0.265656	0.24021	0.246514	0.23062	0.24532	0.220263	0.255999	0.238518	0.221022	0.230564	0.166666	0.169013	0.172333	0.209953	0.297791	0.25788
Neoromicia somalica IVB S1490	0.219332	0.209929	0.265116	0.212795	0.228749	0.225079	0.208614	0.252647	0.26349	0.241248	0.25095	0.241521	0.1945	0.234475	0.231175	0.209682	0.217493	0.227981	0.268082	0.237192	0.213802	0.220214	0.231313	0.242255	0.247709	0.207513	0.268194	0.247908	0.220032	0.200338	0.182127	0.200426	0.23937	0.257392	0.241402	0.241746	0.231794	0.240557	0.223756	0.257211	0.238518	0.219856	0.234108	0.16454	0.164749	0.172333	0.19739	0.299073	0.25044
Neoromicia somalica IVB S1491	0.216052	0.206674	0.258209	0.207049	0.2311	0.22391	0.206367	0.253867	0.262259	0.238738	0.249753	0.241521	0.197903	0.233236	0.22877	0.206215	0.214028	0.227981	0.266858	0.22803	0.213802	0.22253	0.231313	0.239874	0.247709	0.194725	0.265499	0.244306	0.217485	0.203526	0.172546	0.19697	0.234636	0.262622	0.24021	0.241746	0.23062	0.240557	0.220263	0.254789	0.237332	0.22219	0.232925	0.162418	0.160504	0.169121	0.199829	0.296511	0.243573
Neoromicia somalica IVB S1492	0.212783	0.209929	0.261656	0.208961	0.225234	0.22391	0.209739	0.253867	0.264722	0.243765	0.243785	0.246545	0.1962	0.230762	0.229972	0.204486	0.212876	0.227981	0.268082	0.231684	0.212068	0.220214	0.231313	0.239874	0.24532	0.194725	0.268194	0.250317	0.214945	0.203526	0.178923	0.201581	0.237001	0.257392	0.241402	0.24532	0.231794	0.244127	0.216781	0.252373	0.236147	0.22453	0.231744	0.165603	0.161564	0.169121	0.19739	0.295233	0.253891
Neoromicia somalica IVB S1493	0.216052	0.206674	0.258209	0.207049	0.2311	0.22391	0.206367	0.253867	0.262259	0.238738	0.249753	0.241521	0.197903	0.233236	0.22877	0.206215	0.214028	0.227981	0.266858	0.22803	0.213802	0.22253	0.231313	0.239874	0.247709	0.194725	0.265499	0.244306	0.217485	0.203526	0.172546	0.19697	0.234636	0.262622	0.24021	0.241746	0.23062	0.240557	0.220263	0.254789	0.237332	0.22219	0.232925	0.162418	0.160504	0.169121	0.199829	0.296511	0.243573
Neoromicia somalica IVB S1496	0.223057	0.220187	0.272628	0.211116	0.232277	0.219252	0.203855	0.257535	0.268428	0.241248	0.249753	0.241521	0.201523	0.238202	0.231175	0.213382	0.214028	0.23151	0.269308	0.237449	0.217502	0.223689	0.234836	0.239874	0.247709	0.21114	0.262811	0.245505	0.217485	0.207118	0.182302	0.201581	0.240557	0.263027	0.239019	0.24532	0.231794	0.244127	0.221426	0.257211	0.239706	0.22219	0.231744	0.167731	0.170082	0.173406	0.212426	0.299073	0.261364
Neoromicia somalica IVB S1498	0.216052	0.213195	0.265116	0.207049	0.229765	0.220263	0.202872	0.254905	0.265764	0.239815	0.247188	0.240092	0.197903	0.235544	0.229809	0.209682	0.211581	0.228997	0.26789	0.233517	0.213802	0.22122	0.232325	0.237332	0.245148	0.204301	0.261264	0.242937	0.216052	0.200338	0.180524	0.200289	0.239203	0.262622	0.238852	0.245148	0.229288	0.243956	0.218951	0.254608	0.237166	0.219704	0.229226	0.165497	0.167838	0.171151	0.207183	0.297569	0.257355
Neoromicia somalica IVB S1499	0.206277	0.209929	0.261656	0.210876	0.225234	0.219252	0.20749	0.248995	0.259802	0.238738	0.246168	0.241521	0.197903	0.230762	0.229972	0.206215	0.215182	0.227981	0.270535	0.233517	0.213802	0.22253	0.228972	0.239874	0.247709	0.194725	0.262811	0.245505	0.220032	0.209934	0.180524	0.201581	0.237001	0.257392	0.241402	0.242936	0.229447	0.241746	0.219101	0.252373	0.233781	0.22219	0.231744	0.165603	0.161564	0.169121	0.202274	0.295233	0.253891
Neoromicia somalica IVB S1501	0.219759	0.216893	0.269136	0.209198	0.2311	0.220414	0.202737	0.256311	0.267191	0.241248	0.248556	0.241521	0.199812	0.236958	0.231175	0.211638	0.212876	0.230332	0.268082	0.235608	0.21576	0.22253	0.233661	0.238685	0.246514	0.20791	0.262811	0.244306	0.217485	0.203913	0.180696	0.200426	0.23937	0.265656	0.24021	0.246514	0.23062	0.24532	0.220263	0.255999	0.238518	0.221022	0.230564	0.166666	0.169013	0.172333	0.209953	0.297791	0.25788
Neoromicia somalica IVB S1502	0.216052	0.206674	0.258209	0.207049	0.2311	0.22391	0.206367	0.253867	0.262259	0.238738	0.249753	0.241521	0.197903	0.233236	0.22877	0.206215	0.214028	0.227981	0.266858	0.22803	0.213802	0.22253	0.231313	0.239874	0.247709	0.194725	0.265499	0.244306	0.217485	0.203526	0.172546	0.19697	0.234636	0.262622	0.24021	0.241746	0.23062	0.240557	0.220263	0.254789	0.237332	0.22219	0.232925	0.162418	0.160504	0.169121	0.199829	0.296511	0.243573
Neoromicia somalica IVB S1503	0.216052	0.206674	0.258209	0.207049	0.227576	0.22391	0.20749	0.251428	0.259802	0.241248	0.246168	0.240269	0.192803	0.229528	0.22637	0.20276	0.212876	0.224464	0.264414	0.226207	0.212068	0.219059	0.227803	0.237498	0.247709	0.194725	0.264154	0.244306	0.218758	0.200338	0.174137	0.198121	0.232277	0.260004	0.24021	0.244127	0.23062	0.242936	0.220263	0.254789	0.237332	0.22219	0.232925	0.161359	0.159446	0.166985	0.19739	0.297791	0.25044
Neoromicia somalica IVB S1504	0.216052	0.206674	0.258209	0.207049	0.2311	0.22391	0.206367	0.253867	0.262259	0.238738	0.249753	0.241521	0.197903	0.233236	0.22877	0.206215	0.214028	0.227981	0.266858	0.22803	0.213802	0.22253	0.231313	0.239874	0.247709	0.194725	0.265499	0.244306	0.217485	0.203526	0.172546	0.19697	0.234636	0.262622	0.24021	0.241746	0.23062	0.240557	0.220263	0.254789	0.237332	0.22219	0.232925	0.162418	0.160504	0.169121	0.199829	0.296511	0.243573
Neoromicia somalica IVB S1568	0.209524	0.213195	0.265116	0.207049	0.229924	0.22391	0.208614	0.252647	0.26349	0.243765	0.246168	0.24403	0.197903	0.233236	0.231175	0.209682	0.214028	0.227981	0.265636	0.231684	0.213802	0.22253	0.231313	0.239874	0.247709	0.194725	0.265499	0.247908	0.220032	0.206725	0.177325	0.198121	0.237001	0.262622	0.241402	0.24532	0.231794	0.244127	0.221426	0.255999	0.236147	0.22219	0.234108	0.16454	0.162625	0.171261	0.19739	0.300356	0.247
Neoromicia somalica IVB S1569	0.222622	0.219759	0.268588	0.210876	0.229765	0.224923	0.210725	0.256127	0.266998	0.243585	0.253171	0.24385	0.1945	0.235544	0.234628	0.213161	0.216189	0.224309	0.264225	0.237192	0.210337	0.218909	0.229983	0.240895	0.245148	0.204301	0.263946	0.242937	0.219866	0.19716	0.180524	0.201443	0.240389	0.265247	0.244814	0.248731	0.229288	0.247535	0.222437	0.25824	0.235982	0.227892	0.235127	0.163375	0.167838	0.171151	0.199829	0.303987	0.25044
Neoromicia somalica IVB S1572	0.212783	0.209929	0.261656	0.207049	0.226405	0.222744	0.210866	0.252647	0.26349	0.242506	0.244976	0.245287	0.1945	0.229528	0.231175	0.206215	0.214028	0.226807	0.269308	0.229855	0.213802	0.219059	0.230142	0.241063	0.244127	0.194725	0.266845	0.249112	0.216214	0.203526	0.177325	0.200426	0.238185	0.257392	0.242595	0.246514	0.23062	0.24532	0.21794	0.25358	0.237332	0.225702	0.232925	0.166666	0.162625	0.17019	0.19739	0.296511	0.253891
Neoromicia somalica IVB S1574	0.212783	0.209929	0.261656	0.205141	0.2311	0.222744	0.208614	0.255088	0.265956	0.241248	0.247361	0.241521	0.1962	0.231998	0.229972	0.207947	0.214028	0.226807	0.266858	0.231684	0.212068	0.221371	0.230142	0.238685	0.246514	0.201098	0.265499	0.246706	0.217485	0.19716	0.180524	0.202737	0.238185	0.260004	0.24021	0.246514	0.23062	0.24532	0.220263	0.254789	0.239706	0.223359	0.232925	0.16454	0.164749	0.17019	0.204725	0.299073	0.26083
Neoromicia somalica IVB S1576	0.212783	0.209929	0.261656	0.205141	0.229924	0.22391	0.209739	0.253867	0.264722	0.243765	0.248556	0.241521	0.1962	0.233236	0.231175	0.207947	0.217493	0.225635	0.268082	0.231684	0.212068	0.22253	0.228972	0.239874	0.24532	0.194725	0.268194	0.247908	0.217485	0.203526	0.177325	0.201581	0.237001	0.260004	0.241402	0.24532	0.231794	0.244127	0.221426	0.255999	0.238518	0.22453	0.234108	0.165603	0.163686	0.171261	0.199829	0.300356	0.253891
Neoromicia somalica IVB S1577	0.212783	0.209929	0.261656	0.205141	0.229924	0.22391	0.209739	0.253867	0.264722	0.243765	0.248556	0.241521	0.1962	0.233236	0.231175	0.207947	0.217493	0.225635	0.268082	0.231684	0.212068	0.22253	0.228972	0.239874	0.24532	0.194725	0.268194	0.247908	0.217485	0.203526	0.177325	0.201581	0.237001	0.260004	0.241402	0.24532	0.231794	0.244127	0.221426	0.255999	0.238518	0.22453	0.234108	0.165603	0.163686	0.171261	0.199829	0.300356	0.253891
Neoromicia somalica IVB S1586	0.219332	0.209929	0.265116	0.212795	0.228749	0.225079	0.208614	0.252647	0.26349	0.241248	0.25095	0.241521	0.1945	0.234475	0.231175	0.209682	0.217493	0.227981	0.268082	0.237192	0.213802	0.220214	0.231313	0.242255	0.247709	0.207513	0.268194	0.247908	0.220032	0.200338	0.182127	0.200426	0.23937	0.257392	0.241402	0.241746	0.231794	0.240557	0.223756	0.257211	0.238518	0.219856	0.234108	0.16454	0.164749	0.172333	0.19739	0.299073	0.25044
Neoromicia somalica IVB S1598	0.212783	0.209929	0.261656	0.205141	0.232277	0.221578	0.20749	0.255088	0.265956	0.246288	0.25095	0.246545	0.1962	0.234475	0.22877	0.207947	0.217493	0.230332	0.265636	0.231684	0.212068	0.22253	0.233661	0.239874	0.250105	0.194725	0.265499	0.245505	0.217485	0.203526	0.177325	0.202737	0.237001	0.260004	0.241402	0.242936	0.231794	0.241746	0.221426	0.255999	0.238518	0.22453	0.234108	0.165603	0.163686	0.171261	0.199829	0.299073	0.253891
Neoromicia somalica IVB S1602	0.212783	0.209929	0.261656	0.210876	0.228591	0.216781	0.20399	0.248818	0.259615	0.243585	0.244804	0.24385	0.1962	0.231829	0.232215	0.21142	0.213882	0.228997	0.269114	0.235352	0.212068	0.22122	0.227646	0.234963	0.243956	0.194725	0.269331	0.246532	0.218593	0.209934	0.174137	0.200289	0.232116	0.257392	0.237664	0.239203	0.224613	0.238019	0.221274	0.250989	0.235982	0.21854	0.230404	0.163375	0.165708	0.169013	0.19739	0.303987	0.25044
Neoromicia somalica IVB S1604	0.209524	0.206674	0.258209	0.201336	0.227576	0.22391	0.209739	0.252647	0.26349	0.243765	0.247361	0.24403	0.1945	0.229528	0.231175	0.21142	0.215182	0.224464	0.265636	0.22803	0.210337	0.219059	0.227803	0.238685	0.241746	0.194725	0.269544	0.249112	0.217485	0.200338	0.180524	0.199273	0.234636	0.257392	0.236642	0.240557	0.225936	0.23937	0.220263	0.25358	0.234963	0.22219	0.231744	0.16454	0.164749	0.172333	0.202274	0.297791	0.25044
Neoromicia somalica IVB S1610	0.209524	0.213195	0.265116	0.207049	0.229924	0.22391	0.208614	0.252647	0.26349	0.243765	0.246168	0.24403	0.197903	0.233236	0.231175	0.209682	0.214028	0.227981	0.265636	0.231684	0.213802	0.22253	0.231313	0.239874	0.247709	0.194725	0.265499	0.247908	0.220032	0.206725	0.177325	0.198121	0.237001	0.262622	0.241402	0.24532	0.231794	0.244127	0.221426	0.255999	0.236147	0.22219	0.234108	0.16454	0.162625	0.171261	0.19739	0.300356	0.247
Neoromicia somalica IVB S1611	0.212783	0.209929	0.261656	0.207049	0.221042	0.213403	0.209019	0.242489	0.25698	0.237341	0.250892	0.240523	0.1945	0.224449	0.222315	0.206215	0.210388	0.216548	0.260242	0.229855	0.213802	0.203033	0.22763	0.23915	0.245004	0.194725	0.25398	0.232477	0.207528	0.203526	0.177325	0.193949	0.240818	0.257392	0.224473	0.226772	0.222284	0.225337	0.21074	0.239769	0.221229	0.212687	0.217315	0.165032	0.157357	0.166598	0.19739	0.288005	0.253891
Neoromicia somalica IVB S1612	0.216052	0.213195	0.265116	0.207049	0.229765	0.220263	0.201755	0.256127	0.266998	0.24107	0.248382	0.241343	0.199609	0.236785	0.228608	0.207947	0.212731	0.230172	0.266667	0.231684	0.215538	0.222377	0.233499	0.236147	0.245148	0.204301	0.259926	0.244134	0.217322	0.200338	0.182127	0.201443	0.238019	0.262622	0.238852	0.245148	0.229288	0.243956	0.218951	0.254608	0.237166	0.219704	0.229226	0.164435	0.166772	0.170082	0.207183	0.29885	0.257355
Neoromicia somalica IVB S1645	0.212783	0.209929	0.261656	0.205141	0.232277	0.221578	0.20749	0.255088	0.265956	0.246288	0.25095	0.246545	0.1962	0.234475	0.22877	0.207947	0.217493	0.230332	0.265636	0.231684	0.212068	0.22253	0.233661	0.239874	0.250105	0.194725	0.265499	0.245505	0.217485	0.203526	0.177325	0.202737	0.237001	0.260004	0.241402	0.242936	0.231794	0.241746	0.221426	0.255999	0.238518	0.22453	0.234108	0.165603	0.163686	0.171261	0.199829	0.299073	0.253891
Neoromicia somalica IVB S1674	0.216052	0.213195	0.261656	0.208961	0.226405	0.22391	0.205246	0.251428	0.262259	0.241248	0.246168	0.241521	0.197903	0.234475	0.229972	0.209682	0.212876	0.226807	0.266858	0.231684	0.213802	0.221371	0.230142	0.238685	0.246514	0.194725	0.265499	0.245505	0.216214	0.203526	0.17573	0.199273	0.234636	0.262622	0.239019	0.242936	0.23062	0.241746	0.22259	0.254789	0.236147	0.22219	0.231744	0.161359	0.163686	0.172333	0.19739	0.299073	0.247
Neoromicia somalica IVB S1715	0.219332	0.209929	0.268588	0.207049	0.229765	0.220263	0.20623	0.253685	0.264531	0.238562	0.244804	0.238843	0.20303	0.233066	0.232215	0.21142	0.209285	0.22665	0.269114	0.231684	0.215538	0.223536	0.231153	0.236147	0.245148	0.204301	0.262604	0.246532	0.213517	0.203526	0.182127	0.200289	0.241577	0.265247	0.238852	0.242766	0.228117	0.241577	0.220111	0.2534	0.239538	0.222037	0.230404	0.1602	0.164645	0.170082	0.207183	0.301415	0.26083
Neoromicia somalica IVB S1718	0.212783	0.209929	0.261656	0.207049	0.226405	0.222744	0.210866	0.252647	0.26349	0.242506	0.244976	0.245287	0.1945	0.229528	0.231175	0.206215	0.214028	0.226807	0.269308	0.229855	0.213802	0.219059	0.230142	0.241063	0.244127	0.194725	0.266845	0.249112	0.216214	0.203526	0.177325	0.200426	0.238185	0.257392	0.242595	0.246514	0.23062	0.24532	0.21794	0.25358	0.237332	0.225702	0.232925	0.166666	0.162625	0.17019	0.19739	0.296511	0.253891
Neoromicia somalica IVB S1719	0.219332	0.216471	0.265116	0.210876	0.227576	0.222744	0.206367	0.252647	0.26349	0.241248	0.247361	0.241521	0.199609	0.235716	0.229972	0.21142	0.214028	0.227981	0.268082	0.233517	0.215538	0.22253	0.231313	0.239874	0.247709	0.197906	0.265499	0.246706	0.216214	0.206725	0.177325	0.200426	0.235818	0.260004	0.23783	0.241746	0.231794	0.240557	0.223756	0.255999	0.237332	0.223359	0.232925	0.162418	0.164749	0.173406	0.199829	0.300356	0.25044
Neoromicia somalica IVB S1722	0.216052	0.206674	0.258209	0.207049	0.2311	0.22391	0.206367	0.256311	0.264722	0.238738	0.249753	0.241521	0.197903	0.233236	0.227569	0.204486	0.214028	0.227981	0.266858	0.229855	0.212068	0.22253	0.231313	0.239874	0.247709	0.197906	0.265499	0.244306	0.217485	0.203526	0.172546	0.19697	0.234636	0.262622	0.24021	0.241746	0.229447	0.240557	0.219101	0.25358	0.238518	0.223359	0.234108	0.16454	0.162625	0.168052	0.199829	0.297791	0.247
Neoromicia somalica IVB S1725	0.216052	0.206674	0.258209	0.207049	0.229924	0.22391	0.20749	0.253867	0.262259	0.241248	0.248556	0.241521	0.1962	0.231998	0.22877	0.206215	0.215182	0.226807	0.266858	0.229855	0.212068	0.221371	0.230142	0.239874	0.247709	0.194725	0.266845	0.246706	0.218758	0.200338	0.177325	0.200426	0.234636	0.262622	0.24021	0.244127	0.23062	0.242936	0.220263	0.254789	0.237332	0.22219	0.232925	0.163479	0.161564	0.169121	0.199829	0.297791	0.25044
Neoromicia somalica IVB S1726	0.216052	0.206674	0.258209	0.207049	0.229924	0.22391	0.20749	0.253867	0.262259	0.241248	0.248556	0.241521	0.1962	0.231998	0.22877	0.206215	0.215182	0.226807	0.266858	0.229855	0.212068	0.221371	0.230142	0.239874	0.247709	0.194725	0.266845	0.246706	0.218758	0.200338	0.177325	0.200426	0.234636	0.262622	0.24021	0.244127	0.23062	0.242936	0.220263	0.254789	0.237332	0.22219	0.232925	0.163479	0.161564	0.169121	0.199829	0.297791	0.25044
Neoromicia somalica IVB S1727	0.216052	0.213195	0.261656	0.208961	0.226405	0.22391	0.205246	0.251428	0.262259	0.241248	0.246168	0.241521	0.197903	0.234475	0.229972	0.209682	0.212876	0.226807	0.266858	0.231684	0.213802	0.221371	0.230142	0.238685	0.246514	0.194725	0.265499	0.245505	0.216214	0.203526	0.17573	0.199273	0.234636	0.262622	0.239019	0.242936	0.23062	0.241746	0.22259	0.254789	0.236147	0.22219	0.231744	0.161359	0.163686	0.172333	0.19739	0.299073	0.247
Neoromicia somalica IVB S1728	0.216052	0.213195	0.261656	0.208961	0.226405	0.22391	0.205246	0.251428	0.262259	0.241248	0.246168	0.241521	0.197903	0.234475	0.229972	0.209682	0.212876	0.226807	0.266858	0.231684	0.213802	0.221371	0.230142	0.238685	0.246514	0.194725	0.265499	0.245505	0.216214	0.203526	0.17573	0.199273	0.234636	0.262622	0.239019	0.242936	0.23062	0.241746	0.22259	0.254789	0.236147	0.22219	0.231744	0.161359	0.163686	0.172333	0.19739	0.299073	0.247
Neoromicia somalica IVB S1730	0.212372	0.209524	0.261128	0.208724	0.226248	0.22259	0.210725	0.252466	0.2633	0.24107	0.244804	0.24385	0.190917	0.226898	0.231011	0.206003	0.211581	0.224309	0.269114	0.229608	0.213582	0.217756	0.227646	0.240895	0.243956	0.201481	0.26529	0.248936	0.217649	0.19679	0.180696	0.202877	0.238019	0.256998	0.242425	0.246341	0.23046	0.245148	0.217791	0.2534	0.237166	0.225546	0.232763	0.166772	0.164854	0.170299	0.197105	0.293738	0.253377
Neoromicia somalica IVB S1732	0.219332	0.216471	0.265116	0.208961	0.228591	0.221426	0.208475	0.251248	0.26207	0.23731	0.248382	0.237595	0.1945	0.229361	0.232215	0.209682	0.216189	0.224309	0.269114	0.233517	0.213802	0.218909	0.227646	0.238518	0.247535	0.201098	0.262604	0.241742	0.217322	0.200338	0.180524	0.197985	0.238019	0.262622	0.240042	0.246341	0.228117	0.245148	0.220111	0.25824	0.235982	0.225546	0.230404	0.163375	0.167838	0.171151	0.202274	0.300131	0.253891
Neoromicia somalica IVB S1733	0.216052	0.213195	0.261656	0.208961	0.225079	0.22259	0.205109	0.251248	0.26207	0.239815	0.245995	0.240092	0.197903	0.233066	0.228608	0.209682	0.212731	0.225479	0.265445	0.233517	0.213802	0.220064	0.228814	0.237332	0.246341	0.197906	0.263946	0.244134	0.214784	0.203526	0.177325	0.199137	0.233294	0.262622	0.237664	0.241577	0.229288	0.240389	0.221274	0.2534	0.2348	0.22087	0.230404	0.161257	0.163582	0.171151	0.19739	0.29885	0.25044
Neoromicia somalica IVB S1768	0.212783	0.209929	0.261656	0.203237	0.228749	0.222744	0.20749	0.250211	0.26103	0.241248	0.246168	0.239019	0.1962	0.235716	0.232381	0.21142	0.218651	0.227981	0.265636	0.231684	0.210337	0.22253	0.231313	0.235127	0.246514	0.194725	0.265499	0.247908	0.218758	0.203526	0.177325	0.201581	0.237001	0.262622	0.241402	0.247709	0.229447	0.246514	0.219101	0.25358	0.233781	0.226875	0.229385	0.16454	0.162625	0.168052	0.19739	0.297791	0.253891
Neoromicia somalica IVB S1770	0.216052	0.213195	0.261656	0.210876	0.225234	0.222744	0.204125	0.250211	0.26103	0.242506	0.244976	0.242775	0.1962	0.233236	0.22877	0.207947	0.211725	0.227981	0.268082	0.233517	0.212068	0.220214	0.228972	0.237498	0.24532	0.194725	0.266845	0.246706	0.214945	0.203526	0.174137	0.198121	0.233456	0.260004	0.23783	0.241746	0.229447	0.240557	0.223756	0.25358	0.234963	0.221022	0.230564	0.160301	0.162625	0.171261	0.194957	0.300356	0.247
Neoromicia somalica IVB S1774	0.212783	0.209929	0.261656	0.207049	0.226405	0.222744	0.210866	0.252647	0.26349	0.242506	0.244976	0.245287	0.1945	0.229528	0.231175	0.206215	0.214028	0.226807	0.269308	0.229855	0.213802	0.219059	0.230142	0.241063	0.244127	0.194725	0.266845	0.249112	0.216214	0.203526	0.177325	0.200426	0.238185	0.257392	0.242595	0.246514	0.23062	0.24532	0.21794	0.25358	0.237332	0.225702	0.232925	0.166666	0.162625	0.17019	0.19739	0.296511	0.253891
Neoromicia somalica IVB S1775	0.216052	0.216471	0.265116	0.207049	0.225234	0.222744	0.206367	0.251428	0.262259	0.241248	0.244976	0.241521	0.1962	0.233236	0.231175	0.21142	0.211725	0.225635	0.265636	0.233517	0.212068	0.220214	0.228972	0.238685	0.247709	0.197906	0.265499	0.244306	0.216214	0.200338	0.174137	0.198121	0.235818	0.265247	0.23783	0.241746	0.229447	0.240557	0.221426	0.255999	0.234963	0.221022	0.230564	0.160301	0.162625	0.171261	0.199829	0.300356	0.25044
Neoromicia somalica IVB S1776	0.209524	0.213195	0.265116	0.207049	0.229924	0.22391	0.209739	0.253867	0.264722	0.243765	0.246168	0.24403	0.197903	0.233236	0.231175	0.209682	0.215182	0.227981	0.265636	0.233517	0.213802	0.22253	0.231313	0.239874	0.247709	0.197906	0.265499	0.247908	0.220032	0.206725	0.178923	0.199273	0.237001	0.262622	0.241402	0.24532	0.231794	0.244127	0.221426	0.255999	0.236147	0.22219	0.234108	0.165603	0.163686	0.171261	0.19739	0.300356	0.25044
Neoromicia somalica IVB S1777	0.212783	0.209929	0.261656	0.207049	0.226405	0.222744	0.210866	0.252647	0.26349	0.242506	0.244976	0.245287	0.1945	0.229528	0.231175	0.206215	0.214028	0.226807	0.269308	0.229855	0.213802	0.219059	0.230142	0.241063	0.244127	0.194725	0.266845	0.249112	0.216214	0.203526	0.177325	0.200426	0.238185	0.257392	0.242595	0.246514	0.23062	0.24532	0.21794	0.25358	0.237332	0.225702	0.232925	0.166666	0.162625	0.17019	0.19739	0.296511	0.253891
Neoromicia somalica IVB S1778	0.212783	0.209929	0.258209	0.208961	0.227419	0.22259	0.201755	0.253685	0.26207	0.238562	0.245995	0.238843	0.199609	0.235544	0.227408	0.21142	0.211581	0.228997	0.266667	0.235352	0.217278	0.223536	0.232325	0.233781	0.243956	0.210736	0.262604	0.244134	0.217322	0.19716	0.183733	0.199137	0.236835	0.260004	0.240042	0.246341	0.23046	0.245148	0.220111	0.254608	0.238351	0.22087	0.230404	0.16656	0.168905	0.172222	0.209646	0.301415	0.26083
Neoromicia somalica IVB S1779	0.213989	0.22605	0.270088	0.209723	0.228567	0.215698	0.208194	0.238896	0.253052	0.23047	0.259893	0.237065	0.201681	0.23093	0.212591	0.208369	0.213529	0.225739	0.247184	0.239156	0.214921	0.208912	0.229714	0.248559	0.240088	0.206094	0.244973	0.226264	0.205667	0.211333	0.180588	0.204043	0.237573	0.258694	0.223326	0.226995	0.224066	0.225426	0.209675	0.250884	0.218017	0.210252	0.212189	0.1657	0.154505	0.164557	0.200267	0.287713	0.262888
Neoromicia somalica IVB S1780	0.212783	0.209929	0.261656	0.203237	0.228749	0.222744	0.20749	0.250211	0.26103	0.241248	0.246168	0.239019	0.1962	0.235716	0.232381	0.21142	0.218651	0.227981	0.265636	0.231684	0.210337	0.22253	0.231313	0.235127	0.246514	0.194725	0.265499	0.247908	0.218758	0.203526	0.177325	0.201581	0.237001	0.262622	0.241402	0.247709	0.229447	0.246514	0.219101	0.25358	0.233781	0.226875	0.229385	0.16454	0.162625	0.168052	0.19739	0.297791	0.253891
Neoromicia somalica IVB S1781	0.212783	0.209929	0.261656	0.205141	0.228749	0.222744	0.208614	0.252647	0.26349	0.242506	0.247361	0.242775	0.1962	0.231998	0.229972	0.207947	0.216337	0.226807	0.266858	0.231684	0.212068	0.221371	0.230142	0.238685	0.246514	0.194725	0.266845	0.246706	0.218758	0.203526	0.177325	0.200426	0.235818	0.260004	0.24021	0.244127	0.23062	0.242936	0.220263	0.254789	0.237332	0.223359	0.232925	0.16454	0.162625	0.17019	0.199829	0.299073	0.253891
Neoromicia somalica IVB S1782	0.214761	0.222924	0.271961	0.210114	0.223581	0.215579	0.21129	0.24794	0.263205	0.238418	0.254928	0.24161	0.196365	0.228442	0.21929	0.206665	0.210742	0.219042	0.254928	0.233737	0.217388	0.205975	0.228778	0.243909	0.246979	0.203599	0.250203	0.230825	0.210496	0.212491	0.184222	0.204423	0.247427	0.256687	0.221175	0.222084	0.224881	0.220589	0.212774	0.246557	0.220784	0.210371	0.215199	0.166412	0.15825	0.166684	0.197718	0.291053	0.269111
Neoromicia somalica IVB S1786	0.216052	0.213195	0.261656	0.208961	0.226405	0.22391	0.205246	0.251428	0.262259	0.241248	0.246168	0.241521	0.197903	0.234475	0.229972	0.209682	0.212876	0.226807	0.266858	0.231684	0.213802	0.221371	0.230142	0.238685	0.246514	0.194725	0.265499	0.245505	0.216214	0.203526	0.17573	0.199273	0.234636	0.262622	0.239019	0.242936	0.23062	0.241746	0.22259	0.254789	0.236147	0.22219	0.231744	0.161359	0.163686	0.172333	0.19739	0.299073	0.247
Neoromicia somalica IVB S1805	0.219759	0.216893	0.269136	0.209198	0.2311	0.220414	0.202737	0.256311	0.267191	0.241248	0.248556	0.241521	0.199812	0.236958	0.231175	0.211638	0.212876	0.230332	0.268082	0.235608	0.21576	0.22253	0.233661	0.238685	0.246514	0.20791	0.262811	0.244306	0.217485	0.203913	0.180696	0.200426	0.23937	0.265656	0.24021	0.246514	0.23062	0.24532	0.220263	0.255999	0.238518	0.221022	0.230564	0.166666	0.169013	0.172333	0.209953	0.297791	0.25788
Neoromicia somalica IVB S1806	0.206277	0.209929	0.261656	0.210876	0.225234	0.219252	0.20749	0.248995	0.259802	0.238738	0.246168	0.241521	0.197903	0.230762	0.229972	0.206215	0.215182	0.227981	0.270535	0.233517	0.213802	0.22253	0.228972	0.239874	0.247709	0.194725	0.262811	0.245505	0.220032	0.209934	0.180524	0.201581	0.237001	0.257392	0.241402	0.242936	0.229447	0.241746	0.219101	0.252373	0.233781	0.22219	0.231744	0.165603	0.161564	0.169121	0.202274	0.295233	0.253891
Neoromicia somalica IVB S1807	0.212783	0.209929	0.261656	0.207049	0.226405	0.222744	0.210866	0.252647	0.26349	0.242506	0.244976	0.245287	0.1945	0.229528	0.231175	0.206215	0.214028	0.226807	0.269308	0.229855	0.213802	0.219059	0.230142	0.241063	0.244127	0.194725	0.266845	0.249112	0.216214	0.203526	0.177325	0.200426	0.238185	0.257392	0.242595	0.246514	0.23062	0.24532	0.21794	0.25358	0.237332	0.225702	0.232925	0.166666	0.162625	0.17019	0.19739	0.296511	0.253891
Neoromicia somalica IVB S1808	0.214072	0.222204	0.271057	0.209733	0.22388	0.215868	0.211565	0.248282	0.26357	0.239068	0.255275	0.242266	0.196049	0.228746	0.219582	0.206328	0.211021	0.219333	0.255275	0.233338	0.217032	0.206246	0.229084	0.244239	0.247314	0.202951	0.250941	0.231136	0.211099	0.211818	0.183939	0.204688	0.247763	0.256059	0.221471	0.222381	0.225182	0.220883	0.213057	0.246893	0.221079	0.210651	0.215486	0.166621	0.158448	0.166894	0.197252	0.291464	0.268204
Neoromicia somalica IVB S1809	0.216052	0.206674	0.258209	0.207049	0.227576	0.22391	0.20749	0.251428	0.259802	0.241248	0.246168	0.240269	0.192803	0.229528	0.22637	0.20276	0.212876	0.224464	0.264414	0.226207	0.212068	0.219059	0.227803	0.237498	0.247709	0.194725	0.264154	0.244306	0.218758	0.200338	0.174137	0.198121	0.232277	0.260004	0.24021	0.244127	0.23062	0.242936	0.220263	0.254789	0.237332	0.22219	0.232925	0.161359	0.159446	0.166985	0.19739	0.297791	0.25044
Neoromicia somalica IVB S1811	0.206277	0.209929	0.261656	0.210876	0.225234	0.219252	0.20749	0.248995	0.259802	0.238738	0.246168	0.241521	0.197903	0.230762	0.229972	0.206215	0.215182	0.227981	0.270535	0.233517	0.213802	0.22253	0.228972	0.239874	0.247709	0.194725	0.262811	0.245505	0.220032	0.209934	0.180524	0.201581	0.237001	0.257392	0.241402	0.242936	0.229447	0.241746	0.219101	0.252373	0.233781	0.22219	0.231744	0.165603	0.161564	0.169121	0.202274	0.295233	0.253891
Neoromicia somalica IVB S1813	0.216052	0.213195	0.261656	0.207049	0.227576	0.22391	0.208614	0.252647	0.26349	0.242506	0.247361	0.242775	0.1962	0.231998	0.229972	0.207947	0.216337	0.226807	0.266858	0.231684	0.212068	0.221371	0.230142	0.238685	0.246514	0.197906	0.266845	0.246706	0.218758	0.203526	0.178923	0.200426	0.235818	0.260004	0.24021	0.244127	0.23062	0.242936	0.220263	0.255999	0.237332	0.223359	0.232925	0.163479	0.163686	0.171261	0.199829	0.300356	0.25044
Neoromicia somalica IVB S1817	0.219759	0.216893	0.269136	0.209198	0.2311	0.220414	0.202737	0.256311	0.267191	0.241248	0.248556	0.241521	0.199812	0.236958	0.231175	0.211638	0.212876	0.230332	0.268082	0.235608	0.21576	0.22253	0.233661	0.238685	0.246514	0.20791	0.262811	0.244306	0.217485	0.203913	0.180696	0.200426	0.23937	0.265656	0.24021	0.246514	0.23062	0.24532	0.220263	0.255999	0.238518	0.221022	0.230564	0.166666	0.169013	0.172333	0.209953	0.297791	0.25788
Neoromicia somalica IVB S1907	0.212783	0.213195	0.265116	0.203237	0.228749	0.222744	0.210866	0.253867	0.264722	0.243765	0.247361	0.241521	0.1945	0.231998	0.232381	0.209682	0.216337	0.224464	0.266858	0.233517	0.210337	0.221371	0.227803	0.239874	0.246514	0.197906	0.268194	0.246706	0.217485	0.200338	0.17573	0.200426	0.238185	0.262622	0.24021	0.244127	0.23062	0.242936	0.220263	0.257211	0.237332	0.223359	0.232925	0.16454	0.162625	0.17019	0.202274	0.301641	0.257355
Neoromicia somalica IVB S315	0.209524	0.206674	0.258209	0.201336	0.227576	0.22391	0.209739	0.252647	0.26349	0.243765	0.247361	0.24403	0.1945	0.229528	0.231175	0.21142	0.215182	0.224464	0.265636	0.22803	0.210337	0.219059	0.227803	0.238685	0.241746	0.194725	0.269544	0.249112	0.217485	0.200338	0.180524	0.199273	0.234636	0.257392	0.236642	0.240557	0.225936	0.23937	0.220263	0.25358	0.234963	0.22219	0.231744	0.16454	0.164749	0.172333	0.202274	0.297791	0.25044
Neoromicia somalica IVB S35	0.216052	0.206674	0.258209	0.207049	0.232277	0.225079	0.20749	0.255088	0.26349	0.239992	0.248556	0.242775	0.199609	0.234475	0.227569	0.204486	0.215182	0.229155	0.268082	0.22803	0.215538	0.223689	0.232486	0.241063	0.246514	0.194725	0.266845	0.245505	0.218758	0.203526	0.170958	0.19582	0.235818	0.262622	0.241402	0.242936	0.229447	0.241746	0.221426	0.25358	0.238518	0.223359	0.234108	0.163479	0.161564	0.17019	0.199829	0.295233	0.243573
Neoromicia somalica IVB S425	0.212783	0.209929	0.261656	0.208961	0.225234	0.22391	0.210866	0.252647	0.26349	0.242506	0.244976	0.245287	0.192803	0.228295	0.229972	0.204486	0.212876	0.227981	0.268082	0.231684	0.215538	0.217904	0.228972	0.242255	0.24532	0.194725	0.266845	0.249112	0.216214	0.203526	0.17573	0.199273	0.23937	0.257392	0.24379	0.247709	0.229447	0.246514	0.21794	0.254789	0.238518	0.225702	0.234108	0.166666	0.162625	0.17019	0.19739	0.296511	0.253891
Neoromicia somalica IVB S427	0.216052	0.206674	0.258209	0.207049	0.229924	0.22391	0.20749	0.253867	0.262259	0.241248	0.248556	0.241521	0.1962	0.231998	0.22877	0.206215	0.215182	0.226807	0.266858	0.229855	0.212068	0.221371	0.230142	0.239874	0.247709	0.194725	0.266845	0.246706	0.218758	0.200338	0.177325	0.200426	0.234636	0.262622	0.24021	0.244127	0.23062	0.242936	0.220263	0.254789	0.237332	0.22219	0.232925	0.163479	0.161564	0.169121	0.199829	0.297791	0.25044
Neoromicia somalica IVB S445	0.219332	0.216471	0.261656	0.207049	0.228749	0.225079	0.210866	0.252647	0.26349	0.239992	0.247361	0.240269	0.1962	0.233236	0.231175	0.207947	0.217493	0.226807	0.269308	0.231684	0.213802	0.221371	0.230142	0.241063	0.248906	0.197906	0.266845	0.247908	0.220032	0.203526	0.178923	0.200426	0.240557	0.262622	0.241402	0.24532	0.231794	0.244127	0.221426	0.254789	0.236147	0.226875	0.231744	0.16454	0.164749	0.172333	0.199829	0.302927	0.25044
Neoromicia somalica IVB S463	0.216052	0.213195	0.261656	0.210876	0.2311	0.225079	0.209739	0.253867	0.262259	0.241248	0.248556	0.241521	0.199609	0.230762	0.22877	0.207947	0.215182	0.227981	0.270535	0.235352	0.212068	0.22485	0.231313	0.237498	0.247709	0.197906	0.265499	0.245505	0.220032	0.203526	0.178923	0.203895	0.23937	0.262622	0.241402	0.242936	0.234147	0.241746	0.221426	0.259638	0.240895	0.226875	0.234108	0.16454	0.164749	0.172333	0.19739	0.304215	0.25044
Neoromicia somalica IVB S464	0.209524	0.213195	0.265116	0.207049	0.2311	0.222744	0.20749	0.251428	0.262259	0.245026	0.244976	0.245287	0.197903	0.234475	0.232381	0.209682	0.215182	0.229155	0.266858	0.231684	0.213802	0.223689	0.232486	0.238685	0.248906	0.194725	0.266845	0.246706	0.221307	0.206725	0.177325	0.199273	0.235818	0.262622	0.24021	0.244127	0.23062	0.242936	0.220263	0.254789	0.234963	0.221022	0.232925	0.165603	0.163686	0.172333	0.19739	0.301641	0.247
Neoromicia somalica IVB S465	0.212783	0.209929	0.261656	0.205141	0.229924	0.22391	0.209739	0.253867	0.264722	0.243765	0.248556	0.241521	0.1962	0.233236	0.231175	0.207947	0.217493	0.225635	0.268082	0.231684	0.212068	0.22253	0.228972	0.239874	0.24532	0.194725	0.268194	0.247908	0.217485	0.203526	0.177325	0.201581	0.237001	0.260004	0.241402	0.24532	0.231794	0.244127	0.221426	0.255999	0.238518	0.22453	0.234108	0.165603	0.163686	0.171261	0.199829	0.300356	0.253891
Neoromicia somalica IVB S466	0.209524	0.213195	0.265116	0.207049	0.229924	0.22391	0.209739	0.253867	0.264722	0.243765	0.246168	0.24403	0.197903	0.233236	0.231175	0.209682	0.215182	0.227981	0.265636	0.233517	0.213802	0.22253	0.231313	0.239874	0.247709	0.197906	0.265499	0.247908	0.220032	0.206725	0.178923	0.199273	0.237001	0.262622	0.241402	0.24532	0.231794	0.244127	0.221426	0.255999	0.236147	0.22219	0.234108	0.165603	0.163686	0.171261	0.19739	0.300356	0.25044
Neoromicia somalica IVB S474	0.212783	0.209929	0.261656	0.205141	0.229924	0.22391	0.209739	0.253867	0.264722	0.243765	0.248556	0.241521	0.1962	0.233236	0.231175	0.207947	0.217493	0.225635	0.268082	0.231684	0.212068	0.22253	0.228972	0.239874	0.24532	0.194725	0.268194	0.247908	0.217485	0.203526	0.177325	0.201581	0.237001	0.260004	0.241402	0.24532	0.231794	0.244127	0.221426	0.255999	0.238518	0.22453	0.234108	0.165603	0.163686	0.171261	0.199829	0.300356	0.253891
Neoromicia somalica IVB S526	0.212783	0.216471	0.261656	0.205141	0.228591	0.219101	0.20399	0.256127	0.264531	0.238562	0.245995	0.238843	0.199609	0.236785	0.231011	0.21142	0.212731	0.230172	0.269114	0.235352	0.212068	0.222377	0.233499	0.236147	0.243956	0.207513	0.259926	0.241742	0.214784	0.19716	0.182127	0.199137	0.238019	0.265247	0.237664	0.246341	0.228117	0.245148	0.217791	0.2534	0.238351	0.21854	0.22805	0.164435	0.166772	0.170082	0.204725	0.29629	0.26083
Neoromicia somalica IVB S553	0.212783	0.209929	0.261656	0.207049	0.226405	0.222744	0.210866	0.252647	0.26349	0.242506	0.244976	0.245287	0.1945	0.229528	0.231175	0.206215	0.214028	0.226807	0.269308	0.229855	0.213802	0.219059	0.230142	0.241063	0.244127	0.194725	0.266845	0.249112	0.216214	0.203526	0.177325	0.200426	0.238185	0.257392	0.242595	0.246514	0.23062	0.24532	0.21794	0.25358	0.237332	0.225702	0.232925	0.166666	0.162625	0.17019	0.19739	0.296511	0.253891
Neoromicia somalica IVB S593	0.212783	0.209929	0.261656	0.208961	0.225234	0.22391	0.209739	0.253867	0.264722	0.243765	0.243785	0.246545	0.1962	0.230762	0.229972	0.204486	0.212876	0.227981	0.268082	0.231684	0.212068	0.220214	0.231313	0.239874	0.24532	0.194725	0.268194	0.250317	0.214945	0.203526	0.178923	0.201581	0.237001	0.257392	0.241402	0.24532	0.231794	0.244127	0.216781	0.252373	0.236147	0.22453	0.231744	0.165603	0.161564	0.169121	0.19739	0.295233	0.253891
Neoromicia somalica IVB S607	0.216052	0.206674	0.265116	0.205141	0.229924	0.22391	0.210866	0.252647	0.26349	0.242506	0.249753	0.242775	0.197903	0.229528	0.232381	0.209682	0.218651	0.229155	0.266858	0.233517	0.213802	0.223689	0.230142	0.238685	0.246514	0.194725	0.265499	0.245505	0.220032	0.206725	0.177325	0.202737	0.238185	0.262622	0.24021	0.244127	0.23297	0.242936	0.22259	0.257211	0.239706	0.223359	0.234108	0.16454	0.164749	0.172333	0.202274	0.301641	0.257355
Neoromicia somalica IVB S655	0.212783	0.209929	0.261656	0.207049	0.229924	0.22391	0.20749	0.253867	0.264722	0.242506	0.247361	0.242775	0.1945	0.230762	0.231175	0.209682	0.217493	0.225635	0.268082	0.229855	0.212068	0.220214	0.228972	0.239874	0.247709	0.194725	0.266845	0.246706	0.220032	0.203526	0.177325	0.200426	0.237001	0.260004	0.24021	0.242936	0.231794	0.241746	0.221426	0.255999	0.237332	0.22219	0.232925	0.165603	0.163686	0.171261	0.199829	0.299073	0.253891
Neoromicia somalica IVB S656	0.209524	0.213195	0.265116	0.207049	0.229924	0.22391	0.209739	0.253867	0.264722	0.243765	0.246168	0.24403	0.197903	0.233236	0.231175	0.209682	0.215182	0.227981	0.265636	0.233517	0.213802	0.22253	0.231313	0.239874	0.247709	0.197906	0.265499	0.247908	0.220032	0.206725	0.178923	0.199273	0.237001	0.262622	0.241402	0.24532	0.231794	0.244127	0.221426	0.255999	0.236147	0.22219	0.234108	0.165603	0.163686	0.171261	0.19739	0.300356	0.25044
Neoromicia somalica IVB S658	0.212783	0.209929	0.261656	0.208961	0.225234	0.22391	0.209739	0.253867	0.264722	0.243765	0.243785	0.246545	0.1962	0.230762	0.229972	0.204486	0.212876	0.227981	0.268082	0.231684	0.212068	0.220214	0.231313	0.239874	0.24532	0.194725	0.268194	0.250317	0.214945	0.203526	0.178923	0.201581	0.237001	0.257392	0.241402	0.24532	0.231794	0.244127	0.216781	0.252373	0.236147	0.22453	0.231744	0.165603	0.161564	0.169121	0.19739	0.295233	0.253891
Neoromicia somalica IVB S705	0.216052	0.213195	0.265116	0.207049	0.23094	0.219101	0.20399	0.256127	0.264531	0.238562	0.248382	0.241343	0.197903	0.234304	0.228608	0.209682	0.210432	0.227823	0.269114	0.233517	0.213802	0.222377	0.231153	0.236147	0.243956	0.204301	0.259926	0.241742	0.217322	0.200338	0.180524	0.201443	0.240389	0.262622	0.237664	0.243956	0.23046	0.242766	0.217791	0.255817	0.238351	0.22087	0.22805	0.16656	0.168905	0.172222	0.207183	0.29885	0.257355
Neoromicia somalica IVB S725	0.212783	0.209929	0.261656	0.207049	0.226405	0.222744	0.210866	0.252647	0.26349	0.242506	0.244976	0.245287	0.1945	0.229528	0.231175	0.206215	0.214028	0.226807	0.269308	0.229855	0.213802	0.219059	0.230142	0.241063	0.244127	0.194725	0.266845	0.249112	0.216214	0.203526	0.177325	0.200426	0.238185	0.257392	0.242595	0.246514	0.23062	0.24532	0.21794	0.25358	0.237332	0.225702	0.232925	0.166666	0.162625	0.17019	0.19739	0.296511	0.253891
Neoromicia somalica IVB S848	0.212783	0.209929	0.261656	0.205141	0.229924	0.22391	0.209739	0.251428	0.262259	0.243765	0.248556	0.24403	0.1962	0.230762	0.22877	0.207947	0.215182	0.225635	0.265636	0.231684	0.212068	0.220214	0.231313	0.239874	0.24532	0.194725	0.268194	0.247908	0.217485	0.203526	0.177325	0.201581	0.234636	0.260004	0.239019	0.242936	0.231794	0.241746	0.219101	0.255999	0.238518	0.22219	0.231744	0.163479	0.163686	0.169121	0.199829	0.300356	0.253891
Neoromicia somalica IVB S921	0.212783	0.209929	0.261656	0.205141	0.228749	0.221578	0.206367	0.251428	0.262259	0.239992	0.247361	0.240269	0.1962	0.231998	0.229972	0.207947	0.216337	0.224464	0.264414	0.231684	0.212068	0.219059	0.227803	0.238685	0.244127	0.194725	0.266845	0.246706	0.218758	0.203526	0.177325	0.198121	0.233456	0.260004	0.239019	0.244127	0.228275	0.242936	0.221426	0.252373	0.238518	0.22219	0.232925	0.16454	0.164749	0.172333	0.199829	0.296511	0.253891
Neoromicia somalica IVB S940	0.212783	0.209929	0.261656	0.207049	0.226405	0.222744	0.210866	0.252647	0.26349	0.242506	0.244976	0.245287	0.1945	0.229528	0.231175	0.206215	0.214028	0.226807	0.269308	0.229855	0.213802	0.219059	0.230142	0.241063	0.244127	0.194725	0.266845	0.249112	0.216214	0.203526	0.177325	0.200426	0.238185	0.257392	0.242595	0.246514	0.23062	0.24532	0.21794	0.25358	0.237332	0.225702	0.232925	0.166666	0.162625	0.17019	0.19739	0.296511	0.253891
Neoromicia somalica IVB S953	0.219332	0.216471	0.265116	0.208961	0.228749	0.225079	0.210866	0.253867	0.264722	0.242506	0.247361	0.242775	0.197903	0.234475	0.231175	0.209682	0.217493	0.226807	0.266858	0.233517	0.213802	0.221371	0.230142	0.238685	0.247709	0.201098	0.266845	0.249112	0.220032	0.206725	0.180524	0.200426	0.238185	0.262622	0.242595	0.246514	0.23062	0.24532	0.220263	0.255999	0.237332	0.225702	0.232925	0.16454	0.164749	0.172333	0.202274	0.302927	0.253891
Nyctalus azoreum	0.262713	0.249433	0.270964	0.238916	0.2326	0.226557	0.225027	0.251685	0.259706	0.247504	0.251545	0.253546	0.19556	0.234326	0.21507	0.212252	0.214588	0.204607	0.235453	0.211074	0.22972	0.201532	0.205699	0.262341	0.2468	0.205167	0.244713	0.235936	0.210231	0.228783	0.206961	0.219574	0.21982	0.238576	0.24623	0.257276	0.242876	0.257276	0.225405	0.244284	0.226045	0.239517	0.224639	0.199681	0.205926	0.211779	0.219005	0.266208	0.268921
Nyctalus lasiopterus	0.241145	0.233938	0.25614	0.210153	0.252197	0.230576	0.226348	0.232192	0.241432	0.249341	0.233679	0.249158	0.207759	0.219544	0.245879	0.236079	0.236696	0.213695	0.26778	0.203732	0.241959	0.19718	0.212889	0.282359	0.248821	0.156936	0.278223	0.257613	0.254618	0.230295	0.227052	0.238204	0.241207	0.257392	0.258874	0.263905	0.244002	0.262079	0.239168	0.273081	0.252395	0.268534	0.227402	0.199355	0.220373	0.217161	0.204054	0.311306	0.237704
Nyctalus leisleri	0.267698	0.244878	0.261245	0.242735	0.228996	0.23003	0.238296	0.268663	0.281709	0.258292	0.260596	0.260863	0.206509	0.243018	0.230878	0.222443	0.22132	0.218813	0.243368	0.230015	0.24259	0.2225	0.220757	0.268351	0.255548	0.206445	0.2597	0.256851	0.238296	0.231316	0.213058	0.223983	0.242597	0.243156	0.2545	0.274533	0.257791	0.273265	0.248921	0.259526	0.254869	0.267024	0.247128	0.205828	0.22281	0.221784	0.217927	0.294858	0.273723
Nyctalus noctula	0.266331	0.262603	0.280781	0.226698	0.243642	0.247132	0.235406	0.253157	0.26221	0.249186	0.225738	0.246544	0.213548	0.228652	0.253871	0.258613	0.237413	0.225659	0.251222	0.226915	0.278457	0.222258	0.228841	0.275431	0.276082	0.191006	0.278923	0.260963	0.244835	0.219673	0.239	0.240372	0.234338	0.268954	0.239815	0.264821	0.254245	0.263563	0.238924	0.247153	0.265851	0.258959	0.233591	0.211797	0.225185	0.220765	0.244935	0.312706	0.302744
Nyctalus plancyi	0.280206	0.254256	0.269867	0.228809	0.242596	0.249577	0.247835	0.297228	0.309123	0.266099	0.265891	0.258249	0.226605	0.242656	0.265087	0.280107	0.24344	0.245907	0.280847	0.250708	0.245514	0.255633	0.236207	0.284029	0.264132	0.209949	0.282016	0.270634	0.265969	0.224601	0.237892	0.223353	0.239733	0.265247	0.258349	0.304054	0.262635	0.302777	0.249112	0.260112	0.275997	0.257873	0.271918	0.226243	0.246822	0.238722	0.252189	0.324052	0.28311
Nycticeinops schlieffenii IVB S1378	0.273735	0.273173	0.265425	0.244596	0.243623	0.238852	0.212714	0.283365	0.281884	0.271337	0.248233	0.267217	0.239652	0.259277	0.256553	0.268782	0.2311	0.259058	0.250545	0.253977	0.241178	0.255574	0.248382	0.267339	0.267221	0.239238	0.268619	0.265844	0.241562	0.211952	0.200835	0.207788	0.227823	0.252961	0.24826	0.246532	0.27592	0.245332	0.232879	0.266612	0.254121	0.226486	0.251702	0.187598	0.193155	0.195776	0.20963	0.316389	0.305664
Nycticeinops schlieffenii IVB S1714	0.254256	0.265106	0.246009	0.239474	0.238164	0.234636	0.204227	0.282525	0.28105	0.267433	0.241577	0.260776	0.237364	0.251281	0.25761	0.266336	0.231955	0.255053	0.2466	0.251538	0.236576	0.251617	0.246841	0.255999	0.260398	0.230743	0.268619	0.257761	0.236319	0.200718	0.200049	0.207213	0.221328	0.249597	0.241572	0.238685	0.272649	0.237498	0.234599	0.26339	0.255817	0.221175	0.24379	0.183795	0.187105	0.196374	0.211501	0.311498	0.284895
Nycticeinops schlieffenii IVB S1793	0.270783	0.266732	0.265974	0.244308	0.241056	0.239874	0.209444	0.283154	0.281675	0.267637	0.248409	0.260973	0.245294	0.256922	0.257987	0.270947	0.235982	0.259244	0.25313	0.256148	0.243241	0.255755	0.249753	0.261041	0.267413	0.232099	0.268406	0.258314	0.236137	0.212361	0.207272	0.212632	0.225623	0.253348	0.246027	0.245505	0.273638	0.244306	0.237807	0.268039	0.259163	0.225466	0.247908	0.188832	0.195516	0.202652	0.21495	0.312686	0.302618
Nycticeinops schlieffenii IVB S527	0.270227	0.269674	0.261917	0.242596	0.243623	0.237664	0.209303	0.285911	0.284426	0.266135	0.247035	0.259493	0.243237	0.255459	0.257799	0.268782	0.233456	0.259058	0.252951	0.253977	0.241178	0.255574	0.250774	0.262447	0.266002	0.235891	0.268619	0.260941	0.236319	0.208708	0.207477	0.210133	0.22429	0.250359	0.243451	0.242937	0.274679	0.241742	0.236448	0.26538	0.257761	0.22531	0.248084	0.186491	0.192041	0.199141	0.212128	0.31376	0.301967
Nycticeinops schlieffenii IVB S657	0.247438	0.258202	0.246009	0.235515	0.235786	0.2311	0.208742	0.27873	0.277264	0.268733	0.240389	0.264636	0.232033	0.252546	0.25388	0.260777	0.227262	0.255053	0.2466	0.249663	0.231228	0.251617	0.244462	0.260854	0.257983	0.224166	0.268619	0.260195	0.238937	0.194358	0.196759	0.20488	0.221328	0.244434	0.241572	0.237498	0.271416	0.236312	0.231046	0.260941	0.249786	0.217677	0.242595	0.183795	0.187105	0.191914	0.201584	0.308888	0.284895
Nycticeinops schlieffenii IVB S843	0.270227	0.269674	0.261917	0.242596	0.243623	0.236477	0.213853	0.284637	0.283154	0.268733	0.245838	0.264636	0.237864	0.25673	0.256553	0.266918	0.2311	0.259058	0.252951	0.255864	0.239376	0.255574	0.248382	0.267339	0.266002	0.235891	0.268619	0.265844	0.238937	0.208708	0.20415	0.210133	0.226644	0.250359	0.245853	0.244134	0.27592	0.242937	0.235257	0.26538	0.254121	0.224134	0.249288	0.188707	0.192041	0.196897	0.207139	0.31376	0.301967
Nycticeinops schlieffenii IVB S941	0.273735	0.273173	0.258421	0.244596	0.244824	0.237664	0.212714	0.285911	0.284426	0.270034	0.244642	0.265926	0.236079	0.255459	0.257799	0.268782	0.232277	0.257843	0.251748	0.257754	0.241178	0.254372	0.247188	0.266114	0.267221	0.239238	0.268619	0.267073	0.238937	0.211952	0.202491	0.211307	0.227823	0.252961	0.247055	0.245332	0.277162	0.244134	0.236448	0.266612	0.255333	0.22531	0.250495	0.189817	0.190929	0.198018	0.20963	0.315074	0.298284
Nycticeinops schlieffenii IVB S946	0.270227	0.269674	0.261917	0.242596	0.243796	0.239019	0.209444	0.284426	0.282944	0.266338	0.247209	0.259688	0.243237	0.255649	0.259236	0.268782	0.233619	0.259244	0.25157	0.253977	0.241178	0.255755	0.25095	0.262635	0.266192	0.235891	0.270186	0.262353	0.234832	0.208708	0.207477	0.210279	0.225623	0.250359	0.243623	0.243108	0.274879	0.241912	0.236614	0.265571	0.257945	0.225466	0.24826	0.185262	0.190802	0.197886	0.212128	0.314	0.301967
Nycticeius humeralis	0.246453	0.240188	0.278501	0.269683	0.237861	0.267879	0.242596	0.284688	0.281931	0.279128	0.240047	0.263804	0.246598	0.23715	0.239172	0.244783	0.235742	0.235435	0.242232	0.210574	0.239296	0.253515	0.218595	0.282487	0.258813	0.249345	0.245114	0.22318	0.271649	0.230454	0.246112	0.239296	0.212115	0.223235	0.243705	0.262422	0.243334	0.262422	0.243705	0.251041	0.242228	0.224039	0.249668	0.228416	0.236381	0.237453	0.199829	0.266479	0.273854
Otomops martiensseni	0.235334	0.257361	0.292173	0.226078	0.239678	0.241567	0.257794	0.239324	0.244322	0.264274	0.265022	0.271962	0.24975	0.272504	0.261254	0.245068	0.24294	0.265295	0.280342	0.279336	0.274936	0.250532	0.251745	0.275195	0.273341	0.284351	0.265531	0.27791	0.247409	0.232421	0.285377	0.277145	0.239678	0.275997	0.25215	0.265105	0.233326	0.263871	0.211006	0.257236	0.24467	0.258167	0.264637	0.261784	0.277094	0.27439	0.253067	0.314126	0.251459
Otonycteris hemprichii	0.256134	0.225484	0.281433	0.251967	0.238086	0.229222	0.232435	0.263484	0.259561	0.224885	0.23643	0.23132	0.244248	0.251984	0.224548	0.236125	0.229539	0.257993	0.247992	0.258951	0.23887	0.261399	0.249339	0.253893	0.266644	0.256654	0.260213	0.24646	0.237725	0.244509	0.25881	0.260457	0.234525	0.236737	0.256324	0.241143	0.25268	0.239948	0.22056	0.25309	0.2525	0.241649	0.25286	0.243197	0.237538	0.238568	0.221519	0.29276	0.265404
Otonycteris leucophaea	0.232104	0.25851	0.278501	0.240056	0.239024	0.211609	0.234037	0.257737	0.25879	0.224722	0.223621	0.234836	0.249386	0.252921	0.241024	0.240681	0.222057	0.242165	0.264972	0.25126	0.24427	0.251693	0.248079	0.264506	0.25896	0.260601	0.240427	0.23523	0.241938	0.251732	0.262392	0.256511	0.241066	0.224887	0.24191	0.246722	0.241051	0.245517	0.22125	0.263847	0.248959	0.242596	0.264315	0.244833	0.242768	0.238127	0.228757	0.292459	0.275419
Parastrellus hesperus	0.206289	0.239714	0.211568	0.210357	0.2336	0.215988	0.267816	0.248507	0.265952	0.261028	0.247373	0.240989	0.190868	0.201509	0.21863	0.19719	0.205107	0.202016	0.204327	0.194024	0.211163	0.212768	0.187371	0.224616	0.232564	0.202148	0.23714	0.226373	0.216671	0.253094	0.234062	0.254927	0.227022	0.220061	0.223065	0.212794	0.219768	0.212794	0.222198	0.243077	0.239714	0.220196	0.219341	0.24064	0.244558	0.251972	0.205894	0.260585	0.268563
Perimyotis subflavus	0.248352	0.214814	0.202665	0.190511	0.182136	0.184242	0.261111	0.230436	0.24064	0.213553	0.199989	0.231493	0.180786	0.19682	0.192138	0.197936	0.184585	0.197245	0.214759	0.166597	0.215228	0.192219	0.192219	0.235072	0.228348	0.244991	0.290773	0.23877	0.232059	0.194389	0.200795	0.23243	0.165366	0.234056	0.19304	0.195865	0.215644	0.195865	0.175887	0.205894	0.205107	0.210347	0.179341	0.197365	0.200981	0.221929	0.161025	0.264024	0.277897
Pipistrellus abramus	0.212783	0.247864	0.252737	0.228282	0.238371	0.230516	0.212578	0.250427	0.266263	0.247528	0.240066	0.252436	0.230826	0.251468	0.241037	0.239652	0.234999	0.241494	0.254943	0.219585	0.220767	0.240577	0.233541	0.270888	0.254193	0.171392	0.243061	0.242596	0.243061	0.222018	0.217138	0.224233	0.240244	0.264839	0.25376	0.271358	0.25014	0.270121	0.241233	0.252015	0.245159	0.256063	0.251304	0.213853	0.219569	0.21543	0.239658	0.314576	0.252865
Pipistrellus hesperidus	0.24164	0.23451	0.242596	0.230235	0.220516	0.237875	0.231259	0.264829	0.268358	0.254598	0.237192	0.253185	0.232106	0.242656	0.234832	0.224501	0.212578	0.225713	0.261424	0.242201	0.212927	0.228563	0.236207	0.256663	0.246822	0.191121	0.281121	0.256481	0.236775	0.210736	0.227112	0.23231	0.224235	0.251422	0.236698	0.250812	0.243956	0.249609	0.222284	0.241071	0.244794	0.239386	0.223689	0.211291	0.223319	0.227783	0.215858	0.326675	0.296246
Pipistrellus hesperidus IVB S1613	0.204314	0.197548	0.251233	0.215172	0.236044	0.235556	0.230785	0.27039	0.281483	0.250792	0.238206	0.249403	0.210342	0.238224	0.228835	0.221454	0.215284	0.231772	0.250261	0.241153	0.236619	0.229784	0.220867	0.252993	0.229034	0.178436	0.268136	0.261607	0.234773	0.229849	0.221781	0.20896	0.222864	0.225891	0.231844	0.243956	0.251794	0.242766	0.247686	0.252105	0.246994	0.248703	0.234025	0.209162	0.216575	0.212147	0.218357	0.300516	0.26164
Pipistrellus hesperidus IVB S1769	0.22185	0.218393	0.276972	0.225997	0.241822	0.23771	0.236377	0.27841	0.289828	0.250792	0.24528	0.250662	0.21628	0.243112	0.232219	0.229477	0.216958	0.234001	0.255189	0.250506	0.247351	0.234165	0.225023	0.260323	0.237015	0.190685	0.268136	0.267945	0.234773	0.235798	0.231548	0.21535	0.228245	0.238191	0.237519	0.246335	0.256816	0.245116	0.252587	0.258344	0.251864	0.253628	0.238552	0.209101	0.218996	0.212144	0.23552	0.305683	0.276833
Pipistrellus hesperidus IVB S1772	0.217053	0.213631	0.267931	0.223199	0.240107	0.238403	0.234694	0.276508	0.287884	0.249527	0.243546	0.248146	0.215592	0.242567	0.229567	0.225105	0.218842	0.23351	0.252224	0.249664	0.244701	0.233673	0.224551	0.258533	0.235318	0.192832	0.269473	0.266125	0.236057	0.241341	0.229063	0.213684	0.228945	0.234411	0.235816	0.247024	0.25749	0.245807	0.253266	0.259014	0.252541	0.254305	0.236847	0.209822	0.217372	0.211702	0.231761	0.308936	0.278755
Pipistrellus hesperidus IVB S236	0.207526	0.200732	0.254612	0.217087	0.239567	0.236726	0.231943	0.274143	0.285274	0.252059	0.239386	0.250662	0.21378	0.241946	0.230032	0.221454	0.216428	0.235284	0.253818	0.244832	0.240176	0.233263	0.224319	0.254193	0.232533	0.181505	0.269473	0.262818	0.236057	0.233138	0.221781	0.212483	0.226318	0.228416	0.23536	0.247535	0.255394	0.246341	0.251264	0.255693	0.25056	0.252282	0.235197	0.21257	0.220017	0.215576	0.215858	0.301796	0.265096
Pipistrellus hesperidus IVB S467	0.204314	0.197548	0.251233	0.213261	0.237217	0.234387	0.229628	0.271639	0.282745	0.249527	0.239386	0.248146	0.21206	0.239463	0.22764	0.219701	0.216428	0.230604	0.251446	0.242991	0.238396	0.230943	0.222016	0.254193	0.227871	0.178436	0.269473	0.262818	0.23349	0.229849	0.220086	0.210133	0.221715	0.225891	0.230675	0.245148	0.250597	0.243956	0.246496	0.2533	0.248181	0.247512	0.232854	0.208029	0.21543	0.211007	0.218357	0.299237	0.26164
Pipistrellus hesperidus IVB S592	0.207526	0.200732	0.251233	0.217087	0.237217	0.236726	0.229628	0.271639	0.282745	0.249527	0.239386	0.248146	0.210342	0.238224	0.228835	0.221454	0.215284	0.231772	0.250261	0.241153	0.238396	0.229784	0.220867	0.254193	0.230199	0.181505	0.269473	0.262818	0.236057	0.229849	0.223479	0.210133	0.224014	0.228416	0.233015	0.245148	0.252993	0.243956	0.248877	0.2533	0.248181	0.249894	0.232854	0.210297	0.217721	0.212147	0.220862	0.301796	0.265096
Pipistrellus javanicus	0.255282	0.244533	0.247439	0.243449	0.261389	0.268871	0.247143	0.291642	0.297894	0.259171	0.249917	0.264105	0.25405	0.243469	0.266784	0.252317	0.250295	0.262005	0.277463	0.239318	0.249217	0.261088	0.25384	0.283571	0.300726	0.196992	0.243181	0.25498	0.256498	0.220044	0.233575	0.231524	0.260347	0.25675	0.267764	0.260151	0.270653	0.258923	0.25498	0.240836	0.26922	0.263627	0.255442	0.233643	0.246648	0.244784	0.262015	0.330053	0.281349
Pipistrellus kuhlii	0.257164	0.28434	0.273188	0.229339	0.226989	0.248054	0.231436	0.255589	0.250498	0.266444	0.252551	0.266262	0.252256	0.264873	0.256933	0.267031	0.221864	0.249915	0.257235	0.262276	0.223209	0.2549	0.244847	0.249983	0.247556	0.213122	0.267826	0.250362	0.242388	0.236357	0.214163	0.215327	0.229526	0.259379	0.233637	0.275772	0.24898	0.274532	0.234475	0.230764	0.249102	0.24723	0.242786	0.205202	0.213486	0.216198	0.217465	0.323029	0.315765
Pipistrellus maderensis	0.235474	0.277308	0.264479	0.24053	0.196558	0.236384	0.226445	0.230664	0.220179	0.219403	0.232682	0.23008	0.242035	0.247669	0.256964	0.261548	0.23493	0.252563	0.252563	0.255611	0.217498	0.23942	0.250699	0.265282	0.237541	0.229808	0.269266	0.255344	0.215858	0.214756	0.224726	0.22833	0.227484	0.267718	0.220745	0.242785	0.236384	0.242785	0.2095	0.208212	0.229727	0.20159	0.235655	0.211722	0.201697	0.219968	0.223205	0.271432	0.308199
Pipistrellus nathusii	0.252901	0.245639	0.24711	0.249485	0.240359	0.231054	0.240235	0.282248	0.283318	0.248761	0.245344	0.244869	0.209979	0.237737	0.241836	0.230014	0.217841	0.238533	0.257476	0.221938	0.242554	0.233138	0.215935	0.268411	0.250171	0.200616	0.267097	0.253135	0.246384	0.256826	0.227749	0.229471	0.255266	0.257919	0.236287	0.264239	0.250386	0.263005	0.244314	0.245518	0.247931	0.234363	0.241228	0.204729	0.222602	0.219265	0.2213	0.327426	0.319684
Pipistrellus pipistrellus	0.231198	0.188764	0.238766	0.23557	0.235758	0.240011	0.2116	0.27091	0.273253	0.261906	0.249234	0.270741	0.211201	0.24987	0.244875	0.232519	0.220635	0.233388	0.246087	0.239318	0.242724	0.230336	0.23216	0.255929	0.252316	0.177142	0.264615	0.253652	0.243999	0.224166	0.213317	0.22385	0.25229	0.249218	0.245711	0.263203	0.253208	0.261969	0.244143	0.23405	0.230829	0.2626	0.227276	0.195231	0.207137	0.219959	0.21119	0.318436	0.269661
Pipistrellus pygmaeus	0.227898	0.227456	0.239711	0.247114	0.230732	0.219517	0.221502	0.279039	0.287676	0.247962	0.229543	0.25414	0.209265	0.2271	0.244727	0.229211	0.213478	0.231064	0.239196	0.214655	0.253721	0.237418	0.21708	0.254313	0.243648	0.193875	0.267637	0.254006	0.248876	0.244028	0.203949	0.209867	0.222827	0.254398	0.240114	0.26861	0.253801	0.267383	0.238577	0.251564	0.240773	0.246595	0.231349	0.18861	0.202547	0.212889	0.223706	0.328235	0.284899
Pipistrellus rueppellii IVB S1981	0.246453	0.248355	0.260076	0.23694	0.262818	0.269086	0.242257	0.276688	0.273989	0.258611	0.254247	0.260985	0.207308	0.244271	0.248206	0.241691	0.226948	0.234359	0.249489	0.216913	0.238114	0.226168	0.227646	0.282146	0.26508	0.202377	0.27562	0.271612	0.232686	0.197533	0.209767	0.217694	0.249577	0.247388	0.271416	0.252911	0.250457	0.251702	0.235127	0.269989	0.256181	0.263579	0.266305	0.214013	0.222377	0.223689	0.22119	0.316942	0.248928
Pipistrellus rueppellii IVB S1982	0.245964	0.247864	0.260601	0.236664	0.262631	0.268894	0.242088	0.276486	0.273789	0.258417	0.254067	0.26079	0.209251	0.245711	0.249619	0.24376	0.228275	0.235708	0.249664	0.218951	0.237864	0.227489	0.228972	0.28194	0.266497	0.205943	0.27562	0.271416	0.232686	0.19716	0.209559	0.21754	0.25095	0.247012	0.27122	0.252731	0.250281	0.251523	0.234963	0.269795	0.255999	0.26339	0.266114	0.213868	0.222225	0.223536	0.220862	0.316702	0.248429
Pipistrellus stenopterus	0.223931	0.230138	0.255628	0.207118	0.209934	0.224166	0.218052	0.262457	0.273044	0.278109	0.216797	0.284412	0.243072	0.240219	0.219509	0.214793	0.231193	0.252599	0.253604	0.205943	0.212746	0.242597	0.232686	0.28553	0.255458	0.162064	0.25253	0.232099	0.199328	0.206333	0.228562	0.224601	0.187688	0.241639	0.228336	0.240664	0.193993	0.240664	0.190122	0.220894	0.234048	0.199417	0.227892	0.199209	0.186988	0.21356	0.235427	0.267498	0.288462
Plecotus auritus	0.218791	0.21921	0.221171	0.224783	0.217573	0.212857	0.25272	0.236252	0.244487	0.225457	0.20283	0.216987	0.182354	0.226241	0.239162	0.209916	0.207472	0.220303	0.236835	0.222621	0.217452	0.205628	0.208169	0.242765	0.235231	0.229231	0.249373	0.242427	0.233844	0.207174	0.242845	0.233805	0.218935	0.21669	0.225314	0.231313	0.216899	0.230142	0.206458	0.251087	0.217607	0.237357	0.219059	0.215307	0.219059	0.212297	0.171621	0.274326	0.245513
Plecotus austriacus	0.236603	0.202506	0.229026	0.227901	0.218469	0.21102	0.250467	0.247105	0.261497	0.21676	0.224275	0.210767	0.196583	0.211017	0.212922	0.219898	0.209829	0.193383	0.215559	0.203218	0.243022	0.196145	0.199902	0.233754	0.221159	0.261892	0.253371	0.215599	0.233615	0.231889	0.238298	0.235052	0.209356	0.222568	0.208135	0.225049	0.211735	0.225049	0.196364	0.247328	0.202621	0.201854	0.208849	0.212712	0.216839	0.226878	0.183849	0.230283	0.229132
Plecotus balensis	0.207131	0.180768	0.219201	0.209698	0.183806	0.190396	0.231924	0.238292	0.236291	0.190347	0.202398	0.19853	0.218445	0.202621	0.217121	0.213721	0.224157	0.21031	0.244552	0.180777	0.238394	0.207117	0.199635	0.219184	0.214929	0.244509	0.235832	0.231124	0.220928	0.21074	0.263715	0.266358	0.195915	0.189796	0.211592	0.220177	0.19406	0.220177	0.175508	0.238638	0.213261	0.239777	0.211832	0.241469	0.22997	0.230235	0.199952	0.210398	0.248429
Plecotus christii	0.260122	0.19357	0.199688	0.215246	0.170997	0.206257	0.235966	0.231071	0.228487	0.184532	0.20998	0.204162	0.193874	0.20535	0.19771	0.197139	0.191738	0.201429	0.205713	0.193319	0.243695	0.194152	0.182141	0.232103	0.215246	0.226184	0.2298	0.243705	0.186125	0.225821	0.237587	0.230145	0.204162	0.210046	0.2334	0.211527	0.185059	0.211527	0.170514	0.237405	0.204384	0.21626	0.217487	0.218702	0.216842	0.209348	0.162175	0.227943	0.245788
Plecotus kolombatovici	0.181104	0.170857	0.219201	0.200746	0.193486	0.201194	0.235842	0.220421	0.226343	0.192335	0.223256	0.204505	0.194919	0.214441	0.199929	0.197221	0.202849	0.209349	0.213721	0.194489	0.20945	0.217524	0.198211	0.204504	0.194564	0.241164	0.231239	0.187296	0.214181	0.228521	0.221398	0.22802	0.176465	0.199952	0.21254	0.204504	0.181567	0.204504	0.17589	0.245994	0.216596	0.205884	0.198102	0.212313	0.208724	0.212795	0.162491	0.204678	0.254251
Plecotus macrobullaris	0.228279	0.253638	0.205832	0.242597	0.214874	0.192737	0.24959	0.238452	0.238452	0.232714	0.213379	0.223439	0.213379	0.22347	0.218744	0.20411	0.195471	0.207772	0.222693	0.195026	0.226517	0.205108	0.205108	0.226251	0.247248	0.277915	0.226971	0.228401	0.211104	0.233734	0.243037	0.235021	0.194805	0.232156	0.211675	0.215125	0.196817	0.215125	0.208246	0.227198	0.221331	0.220639	0.205532	0.238806	0.235021	0.23734	0.179054	0.263548	0.313775
Plecotus teneriffae	0.202772	0.18908	0.222018	0.216107	0.204962	0.226199	0.260602	0.238574	0.248657	0.210656	0.235085	0.226996	0.210168	0.210875	0.21392	0.220177	0.222095	0.227003	0.227353	0.204049	0.22504	0.231212	0.221092	0.232006	0.211832	0.244028	0.247748	0.221684	0.232588	0.237892	0.23791	0.238638	0.200746	0.192457	0.228653	0.225685	0.200746	0.225685	0.191201	0.260911	0.240631	0.216152	0.229441	0.226594	0.228809	0.225164	0.181583	0.230501	0.254762
Rhogeessa aeneus	0.17701	0.192921	0.21397	0.198431	0.194998	0.214849	0.222132	0.254484	0.260381	0.212433	0.215869	0.218544	0.220691	0.216796	0.222094	0.200707	0.206597	0.234072	0.239983	0.215535	0.241188	0.220167	0.220466	0.243102	0.221016	0.220894	0.250179	0.23549	0.209258	0.188364	0.230685	0.232879	0.19474	0.223235	0.201476	0.214742	0.22415	0.213591	0.223448	0.227715	0.22253	0.222437	0.206434	0.223383	0.232165	0.233176	0.20041	0.294317	0.213619
Rhogeessa genowaysi	0.196305	0.200003	0.218906	0.220212	0.206291	0.220086	0.229603	0.244521	0.250491	0.220962	0.234409	0.219763	0.234752	0.227935	0.210037	0.19685	0.214818	0.237482	0.238235	0.224404	0.239595	0.233754	0.23494	0.247927	0.213803	0.247109	0.238225	0.233505	0.226511	0.197654	0.245406	0.227252	0.205172	0.22115	0.216007	0.222649	0.241735	0.221468	0.223363	0.225884	0.226751	0.238108	0.224387	0.220698	0.229603	0.2354	0.212876	0.289041	0.218155
Rhogeessa gracilis	0.163707	0.189001	0.22417	0.21822	0.206543	0.209812	0.234031	0.252599	0.25855	0.210466	0.244538	0.211734	0.227333	0.23612	0.233838	0.231116	0.221306	0.238271	0.246166	0.224764	0.239506	0.239972	0.22237	0.256265	0.233949	0.192881	0.226679	0.234722	0.237885	0.209756	0.251809	0.252907	0.215662	0.211376	0.219037	0.235378	0.213253	0.234194	0.208225	0.224151	0.215121	0.223755	0.225245	0.250189	0.266274	0.253485	0.192227	0.275074	0.220585
Rhogeessa io	0.187435	0.203876	0.199304	0.228559	0.207173	0.228441	0.233256	0.257971	0.2652	0.229058	0.233828	0.212036	0.229794	0.227329	0.228191	0.21515	0.215049	0.237774	0.2449	0.228782	0.259196	0.239722	0.227114	0.260471	0.230842	0.247497	0.257179	0.243623	0.222249	0.185659	0.245626	0.241266	0.207751	0.223729	0.207293	0.22337	0.237004	0.222202	0.232122	0.2286	0.223613	0.218553	0.229455	0.23444	0.250668	0.245678	0.203113	0.302727	0.23138
Rhogeessa mira	0.197483	0.191238	0.239563	0.205116	0.222222	0.218919	0.233342	0.263088	0.262896	0.219581	0.252045	0.224475	0.247152	0.250346	0.237412	0.220584	0.223921	0.241907	0.257674	0.231469	0.255963	0.2502	0.2502	0.251594	0.216432	0.256838	0.246049	0.246739	0.222088	0.227358	0.227316	0.257653	0.211773	0.209376	0.197467	0.234207	0.218698	0.233014	0.220292	0.243632	0.2179	0.237434	0.220855	0.221723	0.228257	0.229283	0.219023	0.282621	0.279067
Rhogeessa parvula	0.171977	0.169111	0.211882	0.213478	0.204957	0.209384	0.21461	0.257078	0.260607	0.206853	0.228782	0.207231	0.222855	0.247473	0.212806	0.199189	0.230659	0.236374	0.247423	0.220842	0.238411	0.242169	0.24611	0.239092	0.231356	0.243346	0.241204	0.225172	0.225998	0.201515	0.236614	0.249405	0.201537	0.228687	0.213149	0.224702	0.225486	0.223526	0.228557	0.239781	0.218231	0.232275	0.215035	0.210245	0.214019	0.224702	0.198797	0.284039	0.24943
Rhogeessa tumida	0.172476	0.197951	0.209536	0.203092	0.19008	0.218171	0.224619	0.25746	0.257276	0.205652	0.208303	0.203355	0.227422	0.227472	0.21866	0.194125	0.208457	0.227108	0.246907	0.211976	0.232524	0.228098	0.227251	0.24905	0.228098	0.214035	0.240273	0.251125	0.219323	0.164763	0.241845	0.22818	0.204678	0.211205	0.206165	0.224156	0.232489	0.222993	0.22765	0.212594	0.22007	0.226097	0.217763	0.228818	0.236508	0.242257	0.200724	0.289046	0.219053
Rhogeessa velilla	0.174911	0.172138	0.198297	0.210647	0.182199	0.214872	0.232118	0.242767	0.246201	0.219895	0.213015	0.211435	0.214004	0.210891	0.22787	0.215101	0.221471	0.22688	0.236782	0.203525	0.234299	0.229727	0.219617	0.241751	0.234066	0.225484	0.25658	0.246513	0.232332	0.161113	0.247111	0.242155	0.200591	0.223569	0.21575	0.215333	0.22625	0.214178	0.214471	0.214746	0.218206	0.21548	0.209005	0.234837	0.247361	0.244461	0.216185	0.30284	0.231514
Scotoecus hirundo IVB S1480	0.19525	0.231047	0.260846	0.254962	0.272993	0.249642	0.222988	0.296684	0.302022	0.273269	0.285481	0.28218	0.25616	0.281363	0.272873	0.253336	0.265461	0.297801	0.300557	0.260518	0.263602	0.295107	0.290074	0.269989	0.27344	0.219201	0.281083	0.257096	0.256053	0.232555	0.249087	0.257875	0.268634	0.235246	0.254121	0.265652	0.284019	0.264426	0.260754	0.283811	0.281325	0.269926	0.255999	0.235881	0.248355	0.249719	0.262015	0.339032	0.291503
Scotomanes ornatus	0.221759	0.214804	0.217536	0.204733	0.235427	0.220567	0.228407	0.25728	0.260754	0.231409	0.251009	0.240304	0.186054	0.232319	0.222685	0.206326	0.211711	0.216781	0.238186	0.198626	0.234845	0.207921	0.208198	0.252944	0.243938	0.217214	0.238631	0.239733	0.236057	0.204397	0.264591	0.235188	0.173478	0.208126	0.217493	0.248207	0.232005	0.247014	0.231525	0.230142	0.230142	0.240567	0.21794	0.212147	0.226243	0.214868	0.169274	0.286315	0.264317
Scotophilus borbonicus	0.249009	0.223706	0.278285	0.248092	0.232083	0.224538	0.277146	0.248092	0.250668	0.224562	0.242958	0.226869	0.230246	0.249603	0.243348	0.218895	0.239684	0.242044	0.275423	0.231051	0.246267	0.250668	0.251048	0.262439	0.257257	0.24952	0.239753	0.228543	0.20927	0.25893	0.272018	0.286102	0.248092	0.255028	0.235312	0.209008	0.249533	0.209008	0.245862	0.258665	0.258434	0.253635	0.237855	0.260021	0.242227	0.25297	0.220442	0.243327	0.290879
Scotophilus dinganii	0.250339	0.23636	0.266198	0.236617	0.253887	0.233781	0.262259	0.271752	0.281086	0.261261	0.277396	0.266612	0.248682	0.252504	0.248331	0.240934	0.230142	0.247162	0.265364	0.243263	0.263906	0.231582	0.246532	0.26688	0.261789	0.238239	0.241944	0.229765	0.222518	0.265656	0.269213	0.247489	0.246687	0.26507	0.252239	0.245332	0.271024	0.244134	0.240726	0.27044	0.265923	0.252731	0.258977	0.259242	0.257166	0.256127	0.236317	0.29629	0.277237
Scotophilus heathii	0.207073	0.260069	0.246505	0.261997	0.272701	0.264784	0.293738	0.253271	0.259906	0.246839	0.282159	0.250889	0.260495	0.260429	0.251861	0.24453	0.227419	0.266227	0.275817	0.261687	0.264768	0.245505	0.25673	0.260195	0.278434	0.266743	0.2625	0.253221	0.243804	0.276132	0.256139	0.281105	0.252015	0.2856	0.262635	0.253941	0.268304	0.252731	0.254302	0.270245	0.257211	0.260941	0.250317	0.26434	0.262259	0.267385	0.237037	0.306335	0.271327
Scotophilus kuhlii	0.240188	0.256648	0.243082	0.245731	0.24412	0.234836	0.256613	0.269341	0.273638	0.250272	0.266764	0.250516	0.279768	0.242293	0.235501	0.251988	0.233985	0.250616	0.258036	0.225844	0.289199	0.245838	0.238164	0.255999	0.263857	0.248433	0.244553	0.235653	0.241763	0.240664	0.259198	0.251985	0.259558	0.25858	0.251523	0.246532	0.268953	0.245332	0.239874	0.265542	0.257873	0.25358	0.260297	0.255211	0.247076	0.267191	0.252287	0.29203	0.267816
Scotophilus leucogaster	0.217316	0.210335	0.266743	0.239449	0.274326	0.238351	0.264062	0.252419	0.261504	0.247207	0.265271	0.247462	0.256811	0.249942	0.262794	0.254885	0.238019	0.255354	0.279954	0.235245	0.26106	0.247908	0.258314	0.270829	0.264426	0.231042	0.263628	0.268634	0.234199	0.244534	0.277391	0.253619	0.25358	0.264658	0.256546	0.239187	0.254847	0.237997	0.246358	0.272701	0.241572	0.251702	0.260854	0.271358	0.270513	0.274435	0.231527	0.285906	0.246503
Scotophilus marovaza	0.224371	0.210744	0.253386	0.248361	0.249288	0.247558	0.254049	0.251386	0.258019	0.261261	0.266688	0.262753	0.239885	0.264318	0.242769	0.238114	0.23431	0.261299	0.282659	0.240323	0.262912	0.247733	0.253271	0.26688	0.266688	0.219016	0.262706	0.260668	0.233621	0.251854	0.270075	0.271234	0.25014	0.26507	0.259534	0.248084	0.263579	0.246881	0.248936	0.281954	0.260195	0.260754	0.255697	0.244314	0.258019	0.25576	0.206479	0.29629	0.257355
Scotophilus nigrita	0.23636	0.222622	0.265656	0.250622	0.245148	0.245665	0.263579	0.277566	0.288212	0.265615	0.274128	0.269668	0.246077	0.252645	0.255309	0.240681	0.230994	0.246112	0.278129	0.235043	0.280382	0.236506	0.244299	0.277195	0.2696	0.244534	0.235665	0.231153	0.221852	0.258209	0.279863	0.250504	0.250774	0.269545	0.254789	0.246687	0.275162	0.245492	0.249577	0.275401	0.274568	0.264132	0.250635	0.26339	0.267459	0.270121	0.245925	0.304361	0.280188
Scotophilus nux	0.245023	0.224371	0.256323	0.248065	0.256181	0.250317	0.273789	0.258575	0.265298	0.258805	0.284029	0.255207	0.267321	0.257649	0.255001	0.248903	0.252149	0.249938	0.28475	0.256718	0.286036	0.250989	0.256546	0.257577	0.265461	0.274314	0.264549	0.258716	0.249216	0.241144	0.28661	0.275754	0.269213	0.278413	0.257945	0.249433	0.274723	0.248233	0.250635	0.270829	0.254608	0.267724	0.25376	0.27071	0.278581	0.28088	0.263238	0.296684	0.284899
Scotophilus robustus	0.219332	0.228788	0.239671	0.24145	0.258608	0.247209	0.278348	0.255029	0.26292	0.249935	0.271612	0.251451	0.235734	0.268428	0.256977	0.248416	0.242425	0.249081	0.287256	0.243267	0.271925	0.245332	0.256546	0.267652	0.261789	0.242594	0.26209	0.249433	0.236595	0.259784	0.269692	0.253107	0.252194	0.257147	0.24982	0.242082	0.272993	0.240886	0.254121	0.258608	0.263857	0.257464	0.259348	0.258389	0.26368	0.272544	0.22164	0.28359	0.26083
Scotophilus viridis	0.240665	0.219332	0.272628	0.236341	0.251972	0.232809	0.271752	0.255151	0.265461	0.247737	0.261884	0.250144	0.245313	0.26282	0.257279	0.241698	0.227803	0.25566	0.280179	0.241661	0.267904	0.247035	0.267988	0.273884	0.263479	0.241144	0.238611	0.231794	0.219651	0.247935	0.284146	0.264247	0.258349	0.251127	0.265271	0.241063	0.265271	0.239874	0.244642	0.265623	0.264322	0.257945	0.259824	0.25085	0.247581	0.248965	0.20963	0.293738	0.284899
Tadarida brasiliensis	0.224371	0.231504	0.295809	0.240035	0.225466	0.241572	0.25296	0.228208	0.231905	0.266172	0.26292	0.267264	0.256356	0.286203	0.275117	0.259049	0.255394	0.272315	0.285165	0.289527	0.278771	0.259615	0.26207	0.263579	0.271103	0.278421	0.262816	0.266922	0.25847	0.269136	0.290321	0.272462	0.226644	0.287894	0.259906	0.272846	0.233781	0.271612	0.217791	0.240708	0.230186	0.234232	0.245679	0.255577	0.2633	0.256127	0.231527	0.313281	0.267816
Tylonycteris pachypus	0.233938	0.238716	0.277271	0.235241	0.225936	0.232486	0.214703	0.262164	0.269798	0.286661	0.266002	0.281316	0.235091	0.245726	0.248179	0.247097	0.246168	0.264315	0.264983	0.227185	0.244002	0.258349	0.232116	0.252505	0.257028	0.234966	0.253544	0.237357	0.222018	0.249748	0.19753	0.188836	0.247884	0.264658	0.2311	0.236642	0.259163	0.235456	0.242424	0.260092	0.228908	0.238666	0.241239	0.207733	0.22177	0.220767	0.211814	0.293301	0.261364
Tylonycteris robustula	0.224371	0.229058	0.259257	0.235427	0.229231	0.221321	0.210334	0.230586	0.237294	0.288649	0.252233	0.303532	0.190835	0.21114	0.229507	0.227449	0.224166	0.213476	0.26298	0.217632	0.226133	0.227449	0.201481	0.273327	0.253243	0.228783	0.26473	0.230743	0.229637	0.229404	0.198101	0.184206	0.213598	0.268042	0.203526	0.214381	0.21356	0.214381	0.187337	0.217306	0.18455	0.211952	0.19996	0.19716	0.21114	0.205081	0.206264	0.268042	0.253891
Vespadelus regulus	0.230372	0.263234	0.255185	0.250747	0.244805	0.223695	0.201016	0.30657	0.30657	0.286977	0.297796	0.325346	0.216739	0.251339	0.252863	0.248466	0.263234	0.241868	0.247716	0.258035	0.20196	0.246971	0.241868	0.310718	0.249222	0.254406	0.275233	0.274366	0.305193	0.207466	0.193463	0.171948	0.255185	0.299698	0.227389	0.264854	0.223695	0.264854	0.227389	0.235241	0.210557	0.228066	0.217377	0.18738	0.182689	0.1832	0.215474	0.328544	0.285183
Vespertilio murinus	0.245023	0.232889	0.264337	0.264506	0.255328	0.240038	0.205766	0.28868	0.302622	0.291554	0.268297	0.276892	0.213602	0.237977	0.257228	0.245332	0.238514	0.244906	0.27437	0.239269	0.24427	0.232113	0.234796	0.278203	0.272202	0.250342	0.279929	0.26131	0.262288	0.241639	0.207682	0.198598	0.256481	0.259379	0.258608	0.262447	0.245171	0.261227	0.232391	0.24876	0.253941	0.26207	0.251523	0.209294	0.219059	0.221523	0.22318	0.311959	0.263523
Vespertilio sinensis	0.257361	0.255454	0.290329	0.245755	0.250317	0.247535	0.222016	0.292526	0.29359	0.27306	0.246358	0.274326	0.225672	0.245178	0.272066	0.267209	0.256299	0.251607	0.282885	0.246736	0.233744	0.242257	0.246168	0.288199	0.261698	0.210324	0.266129	0.266419	0.265199	0.230743	0.222141	0.226066	0.272752	0.267724	0.259824	0.243796	0.266688	0.242595	0.251881	0.253941	0.259638	0.26538	0.259638	0.214158	0.232165	0.238206	0.207752	0.319121	0.274153
Vespertilio superans	0.260838	0.265963	0.301191	0.247771	0.252731	0.246341	0.220867	0.291242	0.292306	0.276991	0.24876	0.278245	0.22744	0.248974	0.274591	0.270947	0.259927	0.255234	0.277927	0.248612	0.233744	0.243444	0.247361	0.286944	0.262914	0.216883	0.270186	0.265188	0.265199	0.24069	0.218772	0.226066	0.273977	0.27573	0.261041	0.24982	0.269147	0.248612	0.250672	0.257577	0.259638	0.267845	0.259638	0.213011	0.228656	0.234673	0.212758	0.323073	0.277721
[truncated: 312 more columns]

## Sheet: Table B - 12S
	Natalus stramineus	Natalus micropus	Tadarida brasiliensis	Otomops martiensseni	Neoromicia rendalli IVB S1212	Neoromicia rendalli IVB S1213	Nycticeinops schlieffenii IVB S1714	Glauconycteris variegata IVB S1767	Neoromicia somalica IVB S1768	Pipistrellus hesperidus IVB S1769	Nycticeinops schlieffenii IVB S1793	Neoromicia nana IVB S1837	Pipistrellus rueppellii IVB S1981	Pipistrellus rueppellii IVB S1982	Neoromicia nana IVB S34	Neoromicia nana IVB S447	Neoromicia somalica IVB S463	Pipistrellus hesperidus IVB S467	Neoromicia somalica IVB S474	Myotis bocagii IVB S508	Pipistrellus hesperidus IVB S592	Nycticeinops schlieffenii IVB S657	Antrozous dubiaquercus	Antrozous pallidus	Arielulus aureocollaris	Barbastella barbastellus	Chalinolobus gouldii	Chalinolobus morio	Chalinolobus tuberculatus	Cistugo seabrae	Corynorhinus mexicanus	Corynorhinus rafinesquii	Corynorhinus townsendii	Eptesicus brasiliensis	Eptesicus diminutus	Eptesicus dimissus	Eptesicus furinalis	Eptesicus fuscus	Eptesicus hottentotus	Eptesicus macrotus	Eptesicus magellanicus	Eptesicus serotinus	Vespadelus vulturnus	Euderma maculatum	Glauconycteris argentata	Glauconycteris beatrix	Glauconycteris egeria	Glauconycteris variegata	Glischropus tylopus
Natalus stramineus	-
Natalus micropus	0.061697	-
Tadarida brasiliensis	0.123871	0.122448	-
Otomops martiensseni	0.126435	0.12887	0.046372	-														Legend
Neoromicia rendalli IVB S1212	0.181634	0.191741	0.162575	0.171463	-														Neoromicia nana – samples and genetic distances between them
Neoromicia rendalli IVB S1213	0.181634	0.191741	0.162575	0.171463	0	-													Neoromicia somalica – samples and genetic distances between them
Nycticeinops schlieffenii IVB S1714	0.188961	0.19959	0.168903	0.173248	0.109379	0.109379	-												Pipistrellus hesperidus – samples and genetic distances between them
Glauconycteris variegata IVB S1767	0.196925	0.194299	0.18165	0.181974	0.163075	0.163075	0.154083	-											Nycticeinops schlieffenii – samples and genetic distances between them
Neoromicia somalica IVB S1768	0.181594	0.188698	0.162513	0.157271	0.102348	0.102348	0.105874	0.152307	-
Pipistrellus hesperidus IVB S1769	0.17439	0.196923	0.164149	0.177994	0.129959	0.129959	0.133571	0.136761	0.127818	-
Nycticeinops schlieffenii IVB S1793	0.187559	0.198168	0.167534	0.171882	0.108119	0.108119	0.001092	0.152756	0.104616	0.132279	-
Neoromicia nana IVB S1837	0.177146	0.190054	0.1602	0.167252	0.087525	0.087525	0.093582	0.161459	0.086392	0.122249	0.092352	-
Pipistrellus rueppellii IVB S1981	0.179904	0.179685	0.161092	0.172891	0.128724	0.128724	0.116605	0.163885	0.138807	0.111119	0.11534	0.118286	-
Pipistrellus rueppellii IVB S1982	0.179049	0.178831	0.160209	0.17354	0.126508	0.126508	0.115389	0.163885	0.138807	0.108916	0.114124	0.117064	0	-
Neoromicia nana IVB S34	0.183611	0.195181	0.162242	0.171977	0.084758	0.084758	0.088542	0.162541	0.082608	0.121769	0.087321	0.00659	0.117823	0.116884	-
Neoromicia nana IVB S447	0.179459	0.190972	0.158198	0.167918	0.085974	0.085974	0.090989	0.159859	0.083825	0.120495	0.089765	0.003289	0.116556	0.115615	0.003277	-
Neoromicia somalica IVB S463	0.180692	0.187707	0.161849	0.158132	0.102386	0.102386	0.104875	0.1527	0	0.127569	0.10363	0.085593	0.138538	0.137632	0.081658	0.08286	-
Pipistrellus hesperidus IVB S467	0.1785	0.198325	0.168198	0.179363	0.13125	0.13125	0.132279	0.13546	0.12911	0.003274	0.13099	0.12353	0.109865	0.107662	0.120495	0.121769	0.128846	-
Neoromicia somalica IVB S474	0.180692	0.187707	0.160503	0.156799	0.101143	0.101143	0.106123	0.151376	0.001103	0.128846	0.104875	0.084383	0.139836	0.138932	0.080457	0.081658	0.001091	0.130125	-
Myotis bocagii IVB S508	0.177985	0.190461	0.151914	0.152747	0.148841	0.148841	0.14351	0.161306	0.147056	0.145326	0.142198	0.148959	0.147162	0.146266	0.147045	0.145732	0.145273	0.145326	0.143966	-
Pipistrellus hesperidus IVB S592	0.1785	0.198325	0.168198	0.179363	0.133836	0.133836	0.13099	0.136761	0.130404	0.005463	0.129701	0.124812	0.109865	0.108916	0.120495	0.121769	0.128846	0.002181	0.130125	0.145326	-
Nycticeinops schlieffenii IVB S657	0.187559	0.198168	0.166168	0.170518	0.11064	0.11064	0.003281	0.152756	0.104616	0.132279	0.002186	0.092352	0.114076	0.112861	0.087321	0.089765	0.10363	0.13099	0.104875	0.144824	0.129701	-
Antrozous dubiaquercus	0.191969	0.209522	0.193776	0.194609	0.155966	0.155966	0.153489	0.173557	0.162471	0.168787	0.152157	0.150706	0.150522	0.149627	0.151663	0.15299	0.163149	0.16744	0.164488	0.157494	0.16744	0.152157	-
Antrozous pallidus	0.182477	0.187161	0.172586	0.184847	0.143975	0.143975	0.126884	0.155784	0.156421	0.142137	0.125591	0.143049	0.116409	0.11669	0.141556	0.142874	0.157486	0.143449	0.158826	0.139777	0.144762	0.125591	0.105838	-
Arielulus aureocollaris	0.207008	0.207823	0.173239	0.181171	0.170548	0.170548	0.150878	0.165237	0.167613	0.157735	0.14956	0.16328	0.164479	0.162141	0.165422	0.164085	0.167028	0.157735	0.165687	0.155105	0.159066	0.14956	0.160212	0.145378	-
Barbastella barbastellus	0.20369	0.215488	0.176626	0.181505	0.158511	0.158511	0.152077	0.157253	0.15899	0.14515	0.150758	0.157561	0.14629	0.145512	0.156927	0.156927	0.159829	0.149079	0.158502	0.144521	0.149079	0.149442	0.135573	0.132837	0.154917	-
Chalinolobus gouldii	0.203909	0.199409	0.174256	0.182406	0.118235	0.118235	0.100881	0.154927	0.117686	0.130382	0.099644	0.105079	0.113468	0.112527	0.10343	0.102188	0.117552	0.131665	0.116289	0.153397	0.131665	0.098408	0.162689	0.136751	0.16743	0.150701	-
Chalinolobus morio	0.183691	0.192136	0.171463	0.179294	0.100323	0.100323	0.08746	0.158024	0.111275	0.123758	0.086238	0.110219	0.123431	0.122507	0.106042	0.10729	0.111213	0.12503	0.109958	0.146645	0.12503	0.08746	0.154908	0.13681	0.158318	0.137678	0.068312	-
Chalinolobus tuberculatus	0.184068	0.195018	0.163258	0.172676	0.115605	0.115605	0.09587	0.145584	0.113769	0.123896	0.09464	0.107499	0.108375	0.107426	0.105838	0.104594	0.11368	0.125169	0.114939	0.145617	0.125169	0.09587	0.163893	0.140776	0.172649	0.150819	0.04471	0.068362	-
Cistugo seabrae	0.151901	0.166268	0.141835	0.141712	0.170526	0.170526	0.172033	0.209223	0.176814	0.166355	0.172033	0.175737	0.179952	0.178871	0.175224	0.175224	0.176189	0.170434	0.174807	0.168315	0.171797	0.170657	0.185355	0.166077	0.18906	0.17422	0.186674	0.164053	0.186829	-
Corynorhinus mexicanus	0.19444	0.19609	0.174256	0.177627	0.151846	0.151846	0.144994	0.164103	0.153953	0.145326	0.143689	0.145627	0.159076	0.156867	0.146352	0.145046	0.154719	0.146636	0.153397	0.140796	0.14926	0.143689	0.152606	0.139066	0.171026	0.137185	0.13008	0.124934	0.137678	0.186758	-
Corynorhinus rafinesquii	0.19949	0.203826	0.175256	0.174608	0.169935	0.169935	0.151191	0.171816	0.162866	0.146604	0.14987	0.163126	0.142371	0.140039	0.16125	0.162593	0.165017	0.147926	0.163674	0.155335	0.149251	0.148552	0.15679	0.133836	0.163402	0.131915	0.143741	0.139677	0.147545	0.187464	0.092847	-
Corynorhinus townsendii	0.198816	0.20048	0.184317	0.180804	0.153528	0.153528	0.135793	0.168524	0.152739	0.152012	0.134502	0.152086	0.160537	0.159663	0.149088	0.150402	0.153519	0.150694	0.152197	0.139826	0.150694	0.134502	0.147714	0.13294	0.179516	0.138791	0.132744	0.131416	0.144253	0.184145	0.032173	0.089394	-
Eptesicus brasiliensis	0.176326	0.173656	0.149315	0.151237	0.130161	0.130161	0.128415	0.133477	0.12563	0.122992	0.12713	0.13006	0.123044	0.123487	0.13212	0.130832	0.125502	0.126826	0.124225	0.135774	0.126826	0.12713	0.130327	0.112584	0.109394	0.135846	0.132688	0.13136	0.130025	0.174504	0.140081	0.136527	0.145595	-
Eptesicus diminutus	0.173581	0.166825	0.144027	0.148596	0.125006	0.125006	0.13099	0.133477	0.128218	0.121717	0.129701	0.127481	0.117953	0.118377	0.129546	0.128261	0.128062	0.125546	0.126782	0.138361	0.125546	0.129701	0.132893	0.113843	0.111892	0.138411	0.135258	0.13136	0.127471	0.173138	0.140081	0.133931	0.148199	0.006545	-
Eptesicus dimissus	0.23727	0.235065	0.202187	0.207019	0.190496	0.190496	0.17764	0.207834	0.189465	0.178792	0.176266	0.192053	0.177204	0.17613	0.188706	0.190098	0.188706	0.180169	0.190098	0.196341	0.181547	0.176266	0.204813	0.185145	0.201211	0.20758	0.185315	0.175336	0.191016	0.232058	0.225351	0.203909	0.2241	0.183395	0.184772	-
Eptesicus furinalis	0.177924	0.172502	0.149498	0.154073	0.131613	0.131613	0.132439	0.134932	0.129671	0.124417	0.131147	0.131511	0.121914	0.122354	0.133571	0.132279	0.1295	0.128261	0.128216	0.139826	0.128261	0.131147	0.134341	0.113979	0.112024	0.139863	0.136709	0.135372	0.131461	0.176094	0.141541	0.137995	0.149684	0.00327	0.005457	0.185003	-
Eptesicus fuscus	0.177778	0.180317	0.166775	0.16462	0.1417	0.1417	0.126988	0.130649	0.134458	0.129646	0.125706	0.141367	0.143966	0.143068	0.140805	0.139509	0.134133	0.133514	0.132847	0.139282	0.133514	0.128271	0.13008	0.12031	0.118215	0.133549	0.142845	0.126304	0.128604	0.17337	0.133605	0.14311	0.142947	0.056263	0.056263	0.183475	0.057489	-
Eptesicus hottentotus	0.187072	0.184078	0.171037	0.168851	0.147108	0.147108	0.140165	0.1594	0.147848	0.147767	0.138863	0.142946	0.149614	0.147288	0.143792	0.142488	0.147482	0.149079	0.146175	0.154277	0.150392	0.141468	0.150101	0.132064	0.138948	0.15912	0.139559	0.136922	0.144644	0.177535	0.137824	0.153819	0.145708	0.097214	0.099655	0.190769	0.100995	0.086214	-
Eptesicus macrotus	0.195744	0.201833	0.156786	0.160295	0.150762	0.150762	0.144482	0.14352	0.137822	0.132843	0.143171	0.142596	0.146425	0.144089	0.147511	0.146193	0.140385	0.134141	0.139081	0.141903	0.13544	0.143171	0.136372	0.136527	0.113882	0.139549	0.147777	0.145107	0.142437	0.186667	0.140906	0.140827	0.151707	0.049541	0.049541	0.191803	0.050755	0.073307	0.10911	-
Eptesicus magellanicus	0.180161	0.186074	0.155966	0.156291	0.141862	0.141862	0.129701	0.130898	0.136022	0.129591	0.128415	0.137838	0.132223	0.132702	0.137291	0.135995	0.135784	0.133457	0.137077	0.143557	0.133457	0.128415	0.1331	0.116546	0.109559	0.136055	0.139341	0.137999	0.139233	0.177535	0.144183	0.140656	0.149738	0.035501	0.035501	0.183395	0.034409	0.057506	0.102255	0.046078	-
Eptesicus serotinus	0.18423	0.182627	0.163814	0.169862	0.136276	0.136276	0.130538	0.138499	0.136081	0.135784	0.129255	0.136276	0.133467	0.132552	0.137028	0.135736	0.134445	0.134492	0.133156	0.144131	0.134492	0.131823	0.140805	0.131915	0.132066	0.14962	0.128702	0.136343	0.126056	0.178988	0.137562	0.162949	0.148261	0.085199	0.08039	0.18715	0.084091	0.088727	0.104834	0.091824	0.087483	-
Vespadelus vulturnus	0.178753	0.171927	0.166852	0.172478	0.093027	0.093027	0.093881	0.147317	0.101332	0.120515	0.092647	0.101621	0.113785	0.112842	0.096271	0.097508	0.101382	0.121788	0.100138	0.137417	0.120515	0.093881	0.158899	0.138668	0.154483	0.150411	0.073698	0.065349	0.072448	0.167461	0.135909	0.150832	0.138607	0.122822	0.120279	0.170981	0.124244	0.121321	0.130493	0.13007	0.122822	0.113478	-
Euderma maculatum	0.20412	0.211832	0.178508	0.187538	0.143232	0.143232	0.129959	0.169054	0.165242	0.157803	0.128669	0.152934	0.146698	0.145804	0.149678	0.149678	0.16455	0.159135	0.16455	0.140796	0.156473	0.128669	0.153453	0.135938	0.163163	0.136218	0.148503	0.131925	0.149693	0.178471	0.142222	0.130584	0.125897	0.136535	0.141702	0.184078	0.140576	0.13885	0.151165	0.154955	0.144521	0.145429	0.138824	-
Glauconycteris argentata	0.178568	0.181583	0.155071	0.163542	0.152026	0.152026	0.138539	0.100654	0.142612	0.150263	0.137231	0.154813	0.136635	0.135828	0.151533	0.154187	0.144929	0.146299	0.143614	0.138854	0.14894	0.139849	0.150392	0.138153	0.132008	0.151523	0.150639	0.141974	0.137456	0.182514	0.142875	0.153291	0.155079	0.116497	0.113969	0.196005	0.117903	0.112584	0.125203	0.127914	0.120301	0.11267	0.135142	0.143394	-
Glauconycteris beatrix	0.19125	0.187465	0.172404	0.176839	0.150402	0.150402	0.147108	0.097716	0.152984	0.141518	0.145794	0.155841	0.13919	0.13839	0.15256	0.155212	0.155212	0.140215	0.153885	0.141186	0.140215	0.148424	0.170475	0.139459	0.151349	0.160325	0.155492	0.146592	0.151422	0.184376	0.164824	0.162724	0.163884	0.11619	0.11619	0.196254	0.117592	0.12502	0.136912	0.132532	0.117453	0.127668	0.136179	0.156489	0.080601	-
Glauconycteris egeria	0.169947	0.16947	0.156033	0.164752	0.149014	0.149014	0.135392	0.101814	0.145154	0.145722	0.134093	0.142761	0.137613	0.13681	0.140878	0.1435	0.14613	0.147036	0.144815	0.141347	0.147036	0.136693	0.151477	0.14163	0.142034	0.153548	0.151358	0.14927	0.139509	0.17943	0.160834	0.160665	0.163884	0.108686	0.106184	0.201467	0.110069	0.122614	0.135563	0.129994	0.11623	0.117633	0.133534	0.149684	0.040165	0.081564	-
Glauconycteris variegata	0.193124	0.19209	0.179371	0.178343	0.158385	0.158385	0.148424	0.004392	0.148501	0.137398	0.147108	0.158512	0.158949	0.159535	0.159203	0.15654	0.149442	0.136101	0.148127	0.15536	0.136101	0.149742	0.168579	0.152374	0.163232	0.153734	0.151542	0.151966	0.139677	0.208332	0.160579	0.169745	0.163622	0.131452	0.128891	0.207214	0.132893	0.12502	0.154927	0.14163	0.126338	0.132791	0.141487	0.166826	0.095281	0.093503	0.096361	-
Glischropus tylopus	0.167132	0.184154	0.155769	0.171447	0.129819	0.129819	0.109612	0.128575	0.123667	0.093459	0.108349	0.113808	0.099742	0.098767	0.108303	0.112095	0.122184	0.094703	0.123464	0.135287	0.094703	0.110876	0.140493	0.132984	0.143007	0.138837	0.114328	0.112276	0.106681	0.185049	0.138727	0.139679	0.141464	0.124514	0.124514	0.163449	0.12596	0.119131	0.128499	0.127757	0.121837	0.118763	0.109752	0.140149	0.118073	0.125415	0.117707	0.12403	-
Harpiocephalus harpia	0.205368	0.206322	0.168142	0.177426	0.159604	0.159604	0.154328	0.182194	0.168791	0.152625	0.152999	0.160632	0.159467	0.157253	0.159978	0.158639	0.169406	0.153951	0.168053	0.140385	0.155278	0.155659	0.175265	0.156291	0.185998	0.185699	0.170209	0.174201	0.167378	0.191224	0.170789	0.170898	0.179039	0.143049	0.140435	0.203909	0.147162	0.153276	0.168101	0.160227	0.156473	0.16536	0.163429	0.179039	0.152681	0.164947	0.14956	0.17848	0.155214
Harpiola isodon	0.191785	0.195935	0.165361	0.174404	0.166662	0.166662	0.159811	0.188935	0.177171	0.162251	0.158463	0.165564	0.161231	0.161231	0.166653	0.165295	0.176504	0.164956	0.17513	0.131989	0.166311	0.158463	0.169973	0.135731	0.163065	0.176204	0.171965	0.1719	0.171825	0.181522	0.181521	0.180787	0.184715	0.129338	0.129338	0.209787	0.133394	0.146391	0.156809	0.139609	0.142606	0.160314	0.15983	0.175918	0.150957	0.156796	0.150716	0.186173	0.162903
Hypsugo cadornae	0.187328	0.199751	0.166239	0.169689	0.125522	0.125522	0.108467	0.159103	0.118741	0.125179	0.107218	0.112737	0.129465	0.12839	0.108668	0.109921	0.118736	0.12901	0.120002	0.157378	0.130291	0.104726	0.152812	0.138222	0.17066	0.137193	0.110624	0.097926	0.104323	0.164187	0.150174	0.149569	0.155558	0.137086	0.133213	0.178362	0.138548	0.136931	0.141085	0.140065	0.138381	0.145562	0.100697	0.158327	0.151366	0.150594	0.15365	0.155995	0.112411
Hypsugo eisentrauti	0.182981	0.194589	0.164392	0.172957	0.096189	0.096189	0.08674	0.156559	0.114817	0.124225	0.08553	0.087517	0.117373	0.116436	0.087183	0.087183	0.114715	0.125502	0.113458	0.149324	0.125502	0.083113	0.148777	0.135344	0.155483	0.145212	0.095861	0.093302	0.100721	0.162759	0.140805	0.145221	0.142215	0.123044	0.119224	0.175834	0.12447	0.13295	0.139995	0.13919	0.13589	0.124977	0.079977	0.142326	0.144358	0.150402	0.137505	0.153276	0.114807
Hypsugo savii	0.184461	0.199563	0.162733	0.171486	0.097352	0.097352	0.110792	0.161246	0.105713	0.123558	0.109542	0.102386	0.12361	0.122685	0.100754	0.101991	0.105713	0.124828	0.104471	0.151175	0.124828	0.107047	0.150997	0.139299	0.159508	0.141872	0.095463	0.069899	0.095392	0.166221	0.140308	0.14862	0.145604	0.126338	0.123791	0.186311	0.130327	0.137727	0.135515	0.140966	0.141762	0.129526	0.089403	0.137727	0.143792	0.150047	0.142154	0.157942	0.110659
Ia io	0.192636	0.19942	0.160241	0.166896	0.128884	0.128884	0.134023	0.135042	0.133746	0.143049	0.132331	0.144834	0.140233	0.139053	0.139105	0.142516	0.140521	0.141355	0.13882	0.12874	0.141355	0.134023	0.158673	0.141788	0.150152	0.139226	0.127704	0.12118	0.124376	0.177064	0.149774	0.153899	0.148524	0.123934	0.128912	0.176277	0.129112	0.115874	0.1426	0.129765	0.117337	0.128983	0.120697	0.126038	0.127704	0.134334	0.132051	0.132524	0.128766
Idionycteris phyllotis	0.18708	0.195848	0.167523	0.175118	0.151431	0.151431	0.154017	0.165909	0.166671	0.148832	0.152691	0.155908	0.143284	0.142381	0.155278	0.153951	0.16462	0.152803	0.16328	0.140467	0.152803	0.155345	0.166299	0.145098	0.157109	0.149449	0.147956	0.144089	0.143915	0.168164	0.159566	0.154174	0.167624	0.136805	0.139391	0.195253	0.140856	0.143007	0.14515	0.1561	0.148727	0.15536	0.137583	0.133194	0.153331	0.154408	0.14629	0.163692	0.145597
Kerivoula hardwickii	0.215979	0.224768	0.174039	0.177627	0.175328	0.175328	0.165621	0.197345	0.174127	0.168044	0.164272	0.179804	0.171519	0.170657	0.177695	0.17633	0.173325	0.172107	0.171968	0.130731	0.169397	0.165621	0.189828	0.160665	0.185158	0.166823	0.16582	0.171968	0.176755	0.188773	0.170514	0.177619	0.166894	0.161863	0.161863	0.200312	0.164743	0.157426	0.178327	0.167297	0.163201	0.173483	0.161061	0.153089	0.174325	0.180578	0.167432	0.19513	0.158917
Kerivoula lenis	0.212464	0.208634	0.177849	0.180137	0.180804	0.180804	0.168526	0.184787	0.181093	0.171755	0.167171	0.175614	0.167503	0.168126	0.176254	0.174892	0.181723	0.175826	0.180353	0.141126	0.17311	0.168526	0.186763	0.158181	0.184928	0.16287	0.160468	0.175616	0.173763	0.178419	0.170169	0.176899	0.16629	0.153444	0.153444	0.220159	0.156282	0.171128	0.192429	0.170881	0.160331	0.169644	0.155593	0.17151	0.175465	0.160468	0.165616	0.180984	0.167124
Kerivoula pellucida	0.222072	0.21854	0.177127	0.169999	0.175043	0.175043	0.157302	0.191149	0.181807	0.169123	0.155966	0.17677	0.168787	0.167927	0.173325	0.174683	0.182279	0.170475	0.180914	0.132893	0.167773	0.157302	0.192867	0.164286	0.182893	0.170578	0.178259	0.173978	0.176755	0.194031	0.194827	0.171339	0.177538	0.158183	0.15686	0.20704	0.161031	0.161973	0.187597	0.168643	0.15422	0.181023	0.165767	0.168902	0.171339	0.161743	0.16288	0.188823	0.167607
Kerivoula titania	0.203054	0.217017	0.159791	0.162663	0.165621	0.165621	0.165961	0.188315	0.174203	0.160734	0.164609	0.174114	0.16132	0.160443	0.172042	0.170686	0.173399	0.164752	0.172042	0.123001	0.162072	0.165961	0.177118	0.158764	0.176899	0.160084	0.160025	0.169999	0.168173	0.164789	0.16777	0.174608	0.170861	0.149614	0.149614	0.213359	0.152439	0.151836	0.172273	0.160227	0.152253	0.163762	0.155659	0.167368	0.165891	0.164752	0.1671	0.186161	0.164143
Laephotis namibensis	0.180543	0.190972	0.156854	0.166568	0.082575	0.082575	0.088542	0.154272	0.074024	0.126684	0.087321	0.069776	0.130106	0.127889	0.065974	0.067153	0.074367	0.127964	0.073178	0.149915	0.130528	0.087321	0.166363	0.143101	0.161933	0.161416	0.106078	0.096262	0.099785	0.174951	0.155795	0.165017	0.149088	0.126087	0.13124	0.186235	0.130106	0.139946	0.143792	0.151477	0.139022	0.135947	0.085336	0.143562	0.146015	0.145502	0.14567	0.152318	0.113623
Lasionycteris noctivagans	0.172146	0.18708	0.168197	0.172948	0.151422	0.151422	0.131969	0.159919	0.149151	0.145044	0.130671	0.143737	0.121388	0.119163	0.1447	0.1447	0.151292	0.143727	0.152616	0.142651	0.146362	0.130671	0.139349	0.134457	0.154055	0.166485	0.153453	0.155088	0.140215	0.18068	0.157109	0.152616	0.160962	0.11849	0.115942	0.176257	0.122472	0.127121	0.130924	0.132421	0.122514	0.132373	0.145627	0.163492	0.127615	0.136849	0.136576	0.155269	0.130469
Lasiurus atratus	0.183524	0.193362	0.170116	0.173372	0.147225	0.147225	0.148596	0.168325	0.158413	0.148469	0.147278	0.157108	0.152259	0.150031	0.160983	0.158308	0.159135	0.149787	0.160468	0.150447	0.152429	0.144648	0.16301	0.133561	0.162505	0.162411	0.157803	0.150034	0.156598	0.148127	0.156422	0.158881	0.157866	0.142753	0.140145	0.208613	0.144235	0.147588	0.152178	0.14589	0.142753	0.137495	0.14799	0.157043	0.147052	0.158493	0.15467	0.166283	0.136647
Lasiurus blossevillii	0.179373	0.186074	0.163555	0.165734	0.136859	0.136859	0.154253	0.166024	0.157448	0.146184	0.152924	0.154813	0.15773	0.156845	0.157351	0.15468	0.156848	0.147502	0.158181	0.137281	0.147502	0.155583	0.158055	0.142316	0.163454	0.158551	0.162192	0.156915	0.158308	0.160363	0.142145	0.1561	0.144861	0.145943	0.143316	0.20593	0.147439	0.142927	0.149896	0.150438	0.142006	0.137603	0.140079	0.155597	0.15467	0.162644	0.156964	0.15996	0.131617
Lasiurus borealis	0.176326	0.178862	0.159086	0.155743	0.133836	0.133836	0.145847	0.171176	0.153164	0.150988	0.144534	0.146372	0.149241	0.148344	0.150208	0.147565	0.152616	0.152308	0.153941	0.133193	0.152308	0.144534	0.162062	0.139499	0.164532	0.162282	0.153697	0.148478	0.148532	0.153365	0.141923	0.150575	0.144634	0.142866	0.140255	0.207359	0.144349	0.141176	0.148342	0.147322	0.145483	0.128152	0.138549	0.147473	0.146237	0.160785	0.144576	0.16507	0.129901
Lasiurus cinereus	0.18878	0.195522	0.164125	0.174893	0.153489	0.153489	0.147135	0.166712	0.167762	0.151477	0.145809	0.161213	0.139909	0.138997	0.159209	0.159209	0.167036	0.150153	0.168389	0.143792	0.150153	0.143163	0.139359	0.123001	0.170191	0.150392	0.159144	0.145742	0.16328	0.156778	0.152968	0.159144	0.150694	0.133666	0.136256	0.216498	0.13772	0.154408	0.157484	0.15431	0.144297	0.14926	0.158521	0.150219	0.154556	0.150997	0.147332	0.16321	0.152059
Lasiurus ega	0.180492	0.182296	0.16376	0.169903	0.129835	0.129835	0.128078	0.156534	0.1458	0.140989	0.126785	0.142407	0.14116	0.138937	0.141832	0.139197	0.145336	0.1423	0.144017	0.136576	0.144929	0.125493	0.153819	0.132373	0.164867	0.150684	0.147863	0.141221	0.146425	0.159382	0.15944	0.160409	0.160894	0.12885	0.12885	0.194927	0.13289	0.145722	0.146352	0.141039	0.136625	0.132579	0.14014	0.156091	0.147115	0.153281	0.149534	0.155698	0.13829
Lasiurus intermedius	0.174952	0.177486	0.157734	0.155743	0.135133	0.135133	0.147162	0.171176	0.154505	0.150988	0.145847	0.146372	0.147917	0.147018	0.150208	0.147565	0.153941	0.152308	0.155269	0.134483	0.152308	0.145847	0.162062	0.138205	0.163192	0.160953	0.153697	0.148478	0.148532	0.154709	0.141923	0.151892	0.144634	0.142866	0.140255	0.20593	0.144349	0.141176	0.148342	0.147322	0.145483	0.12687	0.138549	0.147473	0.144919	0.160785	0.143265	0.16507	0.129901
Lasiurus seminolus	0.172211	0.180239	0.160311	0.1544	0.140555	0.140555	0.155335	0.168735	0.1561	0.145953	0.154007	0.151904	0.154803	0.153915	0.155765	0.153102	0.155516	0.147268	0.156848	0.126772	0.147268	0.154007	0.166086	0.140796	0.171257	0.1583	0.160596	0.155335	0.147448	0.157402	0.145823	0.159829	0.148548	0.144173	0.144173	0.214534	0.14566	0.145088	0.161854	0.14864	0.142866	0.136092	0.14799	0.154033	0.152007	0.166416	0.145034	0.163989	0.136864
Lasiurus xanthinus	0.183221	0.189168	0.1587	0.168726	0.144824	0.144824	0.14442	0.173474	0.167613	0.15591	0.14311	0.15736	0.156473	0.154262	0.156723	0.156723	0.166894	0.157234	0.165554	0.151284	0.157234	0.14311	0.173623	0.153024	0.17032	0.169888	0.161803	0.153885	0.16301	0.17522	0.166888	0.167967	0.172364	0.1279	0.130463	0.199471	0.129335	0.152597	0.151698	0.14566	0.142306	0.156091	0.151007	0.167021	0.159891	0.157861	0.160587	0.171266	0.148655
Miniopterus australis	0.16466	0.162141	0.148163	0.136972	0.202542	0.202542	0.206919	0.21268	0.196616	0.191862	0.205486	0.203058	0.204048	0.204839	0.203619	0.202193	0.197097	0.19327	0.195686	0.194616	0.19327	0.202625	0.191625	0.1956	0.205684	0.203572	0.202193	0.21538	0.2124	0.17595	0.193622	0.191465	0.19238	0.185621	0.188414	0.252756	0.187254	0.193024	0.194348	0.189284	0.190896	0.1947	0.202117	0.20685	0.200087	0.214824	0.199583	0.21284	0.193425
Miniopterus fraterculus	0.156773	0.159294	0.131213	0.138946	0.191186	0.191186	0.202625	0.213941	0.186994	0.182058	0.201197	0.198771	0.19692	0.196256	0.197927	0.197927	0.188976	0.180666	0.187574	0.185782	0.183453	0.201197	0.203875	0.200255	0.19543	0.213545	0.205221	0.205137	0.208264	0.153185	0.189498	0.207206	0.202326	0.182535	0.183923	0.255118	0.184156	0.186943	0.198417	0.186011	0.186397	0.183396	0.186263	0.20551	0.177223	0.203832	0.185241	0.214001	0.190666
Miniopterus fuliginosus	0.148894	0.144771	0.115629	0.107838	0.181703	0.181703	0.177568	0.17981	0.162813	0.152267	0.175558	0.180015	0.175756	0.176729	0.178925	0.178925	0.163996	0.152267	0.162032	0.166541	0.152267	0.173552	0.173976	0.166357	0.182938	0.185194	0.178598	0.181255	0.180604	0.162476	0.174183	0.186529	0.17439	0.146612	0.146612	0.209486	0.148815	0.156797	0.170709	0.147562	0.150488	0.170411	0.168828	0.190697	0.160535	0.162222	0.16174	0.176286	0.161896
Miniopterus inflatus	0.160842	0.15794	0.141923	0.139166	0.197934	0.197934	0.205137	0.216461	0.186679	0.187648	0.203708	0.197014	0.206562	0.205926	0.196179	0.196179	0.190062	0.189051	0.188661	0.188246	0.191862	0.203708	0.20353	0.191457	0.19651	0.21748	0.209166	0.203364	0.20791	0.16696	0.201817	0.207206	0.207659	0.187789	0.187789	0.252081	0.189422	0.19222	0.192457	0.187098	0.186089	0.191423	0.180383	0.213726	0.195352	0.198171	0.193622	0.215071	0.187521
Miniopterus schreibersii	0.157675	0.163165	0.130367	0.143286	0.192352	0.192352	0.205221	0.221087	0.191002	0.18881	0.203792	0.191102	0.199172	0.198516	0.196258	0.193432	0.192947	0.190213	0.191541	0.190105	0.193024	0.203792	0.199428	0.193186	0.195181	0.221887	0.201934	0.2047	0.207819	0.163147	0.199162	0.205863	0.204646	0.190654	0.187863	0.246691	0.192297	0.199496	0.20116	0.195922	0.190338	0.193055	0.181844	0.216966	0.189971	0.2056	0.188101	0.216875	0.186112
Miniopterus tristis	0.161736	0.166294	0.142541	0.139437	0.199772	0.199772	0.203792	0.222925	0.19703	0.184922	0.202364	0.20028	0.198088	0.198852	0.202276	0.199428	0.197508	0.186322	0.196093	0.191575	0.186322	0.199515	0.186093	0.192541	0.207195	0.20156	0.194517	0.203275	0.203186	0.175746	0.190579	0.201424	0.192136	0.182909	0.182909	0.252419	0.184534	0.190289	0.193017	0.184688	0.183995	0.193376	0.194446	0.210147	0.19875	0.211673	0.189498	0.220134	0.187521
Murina aenea	0.206423	0.215813	0.187277	0.196445	0.178464	0.178464	0.163408	0.183648	0.186656	0.173332	0.162059	0.181799	0.18273	0.18273	0.181501	0.180123	0.185951	0.171965	0.184565	0.147191	0.170601	0.162059	0.187099	0.160239	0.172478	0.175566	0.181982	0.179611	0.181833	0.192136	0.184492	0.183181	0.184947	0.155793	0.155793	0.217994	0.159997	0.167665	0.176423	0.160771	0.165301	0.170089	0.167622	0.175566	0.168343	0.16429	0.166452	0.180898	0.167088
Murina bicolor	0.199008	0.208287	0.185726	0.187575	0.17271	0.17271	0.153754	0.18075	0.179127	0.173049	0.152419	0.178748	0.181352	0.181352	0.181203	0.179828	0.178455	0.177153	0.177084	0.150302	0.175783	0.15509	0.184954	0.16235	0.182493	0.168669	0.173923	0.169642	0.171063	0.189322	0.174492	0.174206	0.183119	0.147711	0.147711	0.214575	0.149216	0.154158	0.168941	0.154057	0.150596	0.158531	0.159512	0.163037	0.165506	0.160125	0.159613	0.175278	0.16736
Murina cyclotis	0.207585	0.227184	0.172966	0.177994	0.165971	0.165971	0.161942	0.198327	0.170822	0.164682	0.160605	0.181365	0.169725	0.16866	0.179483	0.178122	0.170273	0.168715	0.171625	0.135573	0.167369	0.16328	0.177902	0.163622	0.176537	0.170033	0.182831	0.168047	0.173212	0.176683	0.175402	0.185094	0.179593	0.16109	0.16109	0.201805	0.165289	0.158125	0.178817	0.165008	0.166689	0.166228	0.160299	0.167226	0.16288	0.171201	0.166361	0.193343	0.15732
Murina florium	0.205986	0.216974	0.178405	0.187649	0.168424	0.168424	0.161728	0.182045	0.169458	0.15904	0.160383	0.178378	0.160195	0.160195	0.178087	0.176719	0.168826	0.163075	0.167469	0.137857	0.164423	0.160383	0.17772	0.149934	0.179078	0.168597	0.16531	0.165381	0.165177	0.19297	0.181521	0.17319	0.178933	0.150292	0.147648	0.210509	0.154461	0.152766	0.171846	0.16205	0.161199	0.163037	0.160273	0.171016	0.165435	0.170842	0.166247	0.179302	0.155926
Murina gracilis	0.212304	0.223229	0.18588	0.192234	0.179396	0.179396	0.165979	0.190244	0.183723	0.178671	0.164627	0.184109	0.189492	0.189492	0.183807	0.18243	0.18303	0.182801	0.18165	0.13683	0.184181	0.167333	0.185106	0.168941	0.182045	0.175566	0.186414	0.175219	0.179387	0.186708	0.177067	0.181501	0.184342	0.155545	0.158209	0.213659	0.159741	0.163368	0.177211	0.163338	0.165168	0.178941	0.170202	0.171504	0.170777	0.177576	0.166185	0.18748	0.174211
Murina hilgendorfi	0.213986	0.227971	0.189205	0.194145	0.194656	0.194656	0.164423	0.193092	0.185958	0.192422	0.163075	0.188024	0.196367	0.196367	0.190483	0.189098	0.185259	0.193816	0.183879	0.137966	0.192422	0.165773	0.197188	0.169943	0.190394	0.191744	0.188632	0.181833	0.181607	0.20065	0.18503	0.196205	0.192374	0.163359	0.166042	0.23288	0.167593	0.168533	0.185181	0.164485	0.163622	0.168941	0.173931	0.18049	0.168135	0.180378	0.166247	0.187553	0.182115
Murina huttoni	0.176831	0.19169	0.16191	0.172321	0.17194	0.17194	0.152504	0.191224	0.176011	0.163271	0.151182	0.16886	0.174259	0.173408	0.169516	0.165492	0.17519	0.167297	0.176545	0.139717	0.167297	0.153828	0.173343	0.146113	0.17825	0.178309	0.177471	0.169453	0.161227	0.175586	0.180724	0.187758	0.18524	0.146281	0.14367	0.20356	0.147767	0.152542	0.164885	0.157861	0.151523	0.157933	0.163028	0.170889	0.166823	0.178962	0.163622	0.186074	0.15859
Murina leucogaster	0.198184	0.21285	0.190159	0.191998	0.178687	0.178687	0.159563	0.185106	0.178267	0.179041	0.158217	0.183412	0.190202	0.190202	0.185878	0.184493	0.177597	0.183181	0.176223	0.14675	0.181799	0.16091	0.186875	0.16956	0.179967	0.171855	0.172776	0.170129	0.175362	0.192681	0.172273	0.177451	0.183648	0.151868	0.154527	0.225063	0.156052	0.157011	0.1678	0.155588	0.157446	0.166792	0.161059	0.1619	0.161667	0.168416	0.165177	0.179603	0.171962
Murina peninsularis	0.205468	0.213554	0.179788	0.190277	0.180836	0.180836	0.160125	0.20006	0.183189	0.176643	0.158785	0.185259	0.181904	0.181904	0.183577	0.182202	0.182501	0.18075	0.181125	0.136557	0.179379	0.161468	0.189172	0.161891	0.187626	0.168597	0.188322	0.179876	0.190925	0.180626	0.189457	0.186794	0.193758	0.160683	0.160683	0.223512	0.16222	0.167458	0.180006	0.168543	0.164964	0.178139	0.169441	0.168597	0.174634	0.169487	0.170016	0.194482	0.177682
Murina puta	0.168963	0.189355	0.159124	0.165367	0.166801	0.166801	0.153319	0.18602	0.174499	0.163206	0.151989	0.167062	0.175783	0.175783	0.168143	0.164096	0.173848	0.167261	0.175211	0.137093	0.168616	0.154651	0.171994	0.151136	0.178147	0.180931	0.178872	0.175001	0.16249	0.17982	0.183512	0.190798	0.18808	0.142044	0.139429	0.204958	0.14353	0.151081	0.166042	0.152045	0.143355	0.156501	0.165791	0.175207	0.16422	0.170981	0.159672	0.180525	0.154458
Murina rozendaali	0.210426	0.215719	0.17964	0.188884	0.170998	0.170998	0.164556	0.181896	0.17233	0.161858	0.163206	0.177153	0.164361	0.164361	0.176863	0.175496	0.171685	0.165907	0.170323	0.135152	0.167261	0.163206	0.181974	0.151376	0.177567	0.164436	0.165443	0.169569	0.169359	0.188945	0.173201	0.177153	0.176347	0.148851	0.148851	0.209252	0.153009	0.151321	0.167656	0.157885	0.159731	0.162907	0.163093	0.168191	0.168271	0.170704	0.167728	0.179156	0.153363
Murina suilla	0.21292	0.21967	0.18828	0.193069	0.170998	0.170998	0.168616	0.184644	0.17782	0.168616	0.167261	0.187103	0.168689	0.168689	0.186794	0.185411	0.177153	0.172693	0.175783	0.135152	0.174056	0.167261	0.181974	0.156684	0.177857	0.17008	0.173848	0.172561	0.175068	0.188945	0.1803	0.177153	0.18349	0.153065	0.150411	0.211765	0.154584	0.154215	0.1747	0.162181	0.158394	0.161572	0.161746	0.172503	0.165301	0.165301	0.168805	0.181896	0.160098
Murina tiensa	0.194545	0.203927	0.171522	0.173691	0.190805	0.190805	0.167125	0.198662	0.187346	0.17801	0.165773	0.181125	0.17975	0.17975	0.183577	0.179457	0.18664	0.182123	0.188024	0.146044	0.18075	0.168479	0.188551	0.166176	0.18594	0.188992	0.187253	0.183356	0.181607	0.198307	0.196046	0.206363	0.202101	0.158015	0.158015	0.217898	0.16222	0.165847	0.175633	0.165836	0.159604	0.175424	0.182288	0.178062	0.168135	0.173839	0.160881	0.193092	0.167015
Murina tubinaris	0.204764	0.212102	0.180742	0.187465	0.179783	0.179783	0.175834	0.200288	0.188735	0.187604	0.174475	0.198242	0.187685	0.186625	0.197666	0.196278	0.187992	0.188978	0.186618	0.140636	0.187604	0.177194	0.194649	0.173409	0.187597	0.186682	0.195794	0.182139	0.18875	0.19526	0.19247	0.198485	0.198472	0.173269	0.170578	0.221598	0.174833	0.172926	0.188201	0.178694	0.177606	0.189342	0.172921	0.182745	0.181905	0.174833	0.181316	0.195306	0.186867
Myotis albescens	0.172033	0.186384	0.168462	0.166829	0.147692	0.147692	0.145847	0.156176	0.158413	0.140045	0.144534	0.146488	0.143161	0.140948	0.148532	0.147215	0.159135	0.138745	0.160468	0.098915	0.141347	0.147162	0.157552	0.131859	0.158174	0.14944	0.155729	0.155795	0.145098	0.1571	0.14962	0.154899	0.147126	0.125439	0.130564	0.202056	0.129436	0.13944	0.149187	0.148405	0.140896	0.137824	0.142783	0.138899	0.148171	0.135832	0.142367	0.155417	0.130895
Myotis bocagii	0.180726	0.193238	0.153244	0.155402	0.146203	0.146203	0.14351	0.165307	0.148383	0.142712	0.142198	0.143685	0.145847	0.144948	0.141802	0.140495	0.146583	0.142712	0.145273	0.005457	0.142712	0.144824	0.160153	0.14368	0.157741	0.151047	0.150758	0.145336	0.142997	0.171027	0.139499	0.155335	0.141126	0.137067	0.137067	0.196341	0.138528	0.13799	0.154277	0.140596	0.142256	0.144131	0.134827	0.143394	0.140155	0.145098	0.142651	0.159323	0.133977
Myotis daubentoni	0.172733	0.183174	0.138767	0.144648	0.152868	0.152868	0.135605	0.165237	0.145669	0.132579	0.134303	0.146256	0.151172	0.148841	0.145785	0.144472	0.146636	0.133874	0.147947	0.075717	0.135171	0.136908	0.14544	0.129793	0.149674	0.137873	0.148181	0.13455	0.144131	0.140125	0.141812	0.145555	0.135668	0.131341	0.133906	0.182319	0.135353	0.136113	0.14316	0.132008	0.135191	0.134726	0.133581	0.132678	0.14259	0.135621	0.145088	0.160706	0.1286
Myotis ikonnikovi	0.169201	0.17591	0.109163	0.122113	0.121634	0.121634	0.118859	0.130902	0.114717	0.091806	0.115616	0.124884	0.089037	0.089037	0.118162	0.121395	0.114717	0.094922	0.117932	0.076603	0.094922	0.112384	0.121158	0.092331	0.14187	0.114273	0.137998	0.133907	0.134703	0.134788	0.108109	0.121158	0.121395	0.117932	0.114717	0.168022	0.117932	0.121527	0.134437	0.115742	0.105135	0.114273	0.124395	0.114273	0.118162	0.108109	0.124395	0.134172	0.098423
Myotis latirostris	0.187463	0.191092	0.162171	0.16151	0.152569	0.152569	0.142249	0.151846	0.16085	0.145785	0.140938	0.162462	0.163341	0.162271	0.162002	0.160665	0.160409	0.147099	0.161743	0.106831	0.145785	0.140938	0.159898	0.137232	0.16261	0.144747	0.155795	0.140115	0.157244	0.154805	0.151349	0.156665	0.156985	0.140736	0.143333	0.18661	0.144809	0.140358	0.149973	0.153631	0.144861	0.153493	0.144151	0.13799	0.145607	0.147714	0.146573	0.151413	0.13518
Myotis montivagus	0.187153	0.187692	0.143975	0.152625	0.13844	0.13844	0.129172	0.177986	0.144639	0.144358	0.127878	0.143913	0.132796	0.131876	0.139409	0.140716	0.144193	0.14567	0.145502	0.085675	0.143049	0.127878	0.149442	0.130253	0.151643	0.146051	0.142997	0.130944	0.144193	0.147129	0.148961	0.148532	0.142763	0.130417	0.132987	0.176618	0.134435	0.136487	0.142034	0.145607	0.143557	0.132325	0.124629	0.128792	0.14692	0.131036	0.153388	0.174551	0.129061
Myotis myotis	0.172593	0.187457	0.139859	0.140605	0.145168	0.145168	0.143675	0.153772	0.1382	0.133979	0.142361	0.145399	0.136635	0.135721	0.1435	0.142188	0.137828	0.135277	0.139131	0.07925	0.135277	0.144991	0.141741	0.133874	0.143721	0.140786	0.152374	0.149088	0.148297	0.153349	0.144747	0.135123	0.142479	0.117623	0.120157	0.168653	0.121572	0.121106	0.137222	0.124793	0.125246	0.125897	0.130999	0.125106	0.129737	0.131859	0.137388	0.150511	0.122409
Myotis velifer	0.177619	0.19766	0.150882	0.155957	0.145794	0.145794	0.142249	0.149451	0.161241	0.137554	0.140938	0.151904	0.147215	0.146319	0.152616	0.151292	0.160596	0.136256	0.161933	0.084118	0.136256	0.140938	0.146636	0.127909	0.142084	0.132315	0.14926	0.159898	0.14783	0.14792	0.151879	0.146636	0.144408	0.120065	0.122604	0.183372	0.124024	0.123738	0.138411	0.131128	0.121334	0.132576	0.141367	0.125993	0.128351	0.135726	0.130417	0.150037	0.128499
Myotis volans	0.175614	0.187161	0.148591	0.149553	0.14352	0.14352	0.13681	0.157889	0.144932	0.133779	0.135508	0.141342	0.140887	0.139979	0.142086	0.140776	0.144482	0.135075	0.143171	0.07578	0.135075	0.138113	0.142997	0.127076	0.143618	0.137018	0.138923	0.137466	0.137515	0.144594	0.146113	0.137074	0.143844	0.119356	0.121905	0.175104	0.123329	0.124225	0.13377	0.126184	0.130675	0.127275	0.123211	0.123981	0.132843	0.136101	0.135018	0.155729	0.120415
Myotis welwitschii	0.165408	0.181802	0.137241	0.131194	0.140115	0.140115	0.140275	0.155805	0.142913	0.140375	0.138972	0.12857	0.129646	0.128724	0.126782	0.125502	0.142488	0.14168	0.141186	0.074414	0.14168	0.136372	0.14544	0.133561	0.149674	0.141312	0.145555	0.142326	0.14544	0.149482	0.133859	0.143161	0.135458	0.127506	0.127506	0.190769	0.131498	0.138684	0.145533	0.140205	0.136266	0.134518	0.130796	0.123549	0.132008	0.127712	0.139658	0.152542	0.127102
Myotis yumanensis	0.172033	0.18915	0.146784	0.150512	0.140666	0.140666	0.138212	0.150649	0.154381	0.133561	0.136908	0.141221	0.143161	0.142259	0.143274	0.141964	0.153819	0.13227	0.155145	0.08165	0.13227	0.139519	0.1426	0.125256	0.144799	0.132417	0.145212	0.15052	0.141186	0.147803	0.146552	0.149142	0.141702	0.11492	0.117443	0.177701	0.118849	0.11984	0.134426	0.12845	0.12251	0.129915	0.134769	0.122093	0.132111	0.131757	0.130317	0.148611	0.120644
Neoromicia brunnea	0.192491	0.192894	0.173248	0.181888	0.066704	0.066704	0.120115	0.173698	0.098691	0.13843	0.118835	0.102661	0.134817	0.134008	0.097311	0.098547	0.098844	0.139727	0.098844	0.156732	0.139727	0.121397	0.165283	0.143685	0.170475	0.179406	0.121012	0.114338	0.122197	0.185517	0.164752	0.173681	0.162462	0.137671	0.137671	0.191131	0.141751	0.151062	0.150997	0.156024	0.148127	0.136218	0.106942	0.161942	0.157041	0.157812	0.154253	0.16744	0.135084
Neoromicia capensis	0.171873	0.182154	0.155138	0.160803	0.07876	0.07876	0.083606	0.152822	0.071568	0.120218	0.082392	0.065085	0.122292	0.120074	0.06249	0.063665	0.071937	0.121488	0.070751	0.139081	0.124034	0.082392	0.157938	0.13228	0.159135	0.155729	0.10491	0.095098	0.1011	0.170393	0.149088	0.155526	0.145046	0.123425	0.125989	0.183611	0.127427	0.132074	0.133307	0.143562	0.138913	0.13326	0.086496	0.144534	0.1435	0.140385	0.145785	0.150878	0.113536
Neoromicia nana	0.186544	0.195345	0.163726	0.173474	0.090921	0.090921	0.089832	0.165363	0.090001	0.128261	0.088608	0.022166	0.117913	0.116974	0.01874	0.019854	0.088961	0.126978	0.08775	0.145847	0.126978	0.088608	0.155774	0.137724	0.165554	0.154408	0.104752	0.10363	0.104673	0.175369	0.151716	0.170825	0.149206	0.133514	0.133514	0.183309	0.137564	0.142215	0.141297	0.154253	0.141297	0.139727	0.098821	0.145847	0.159644	0.155335	0.148886	0.162002	0.109649
Neoromicia rendalli	0.181634	0.190345	0.158267	0.167116	0.008797	0.008797	0.107954	0.166855	0.104705	0.134922	0.106698	0.088617	0.128525	0.1276	0.084632	0.085847	0.103473	0.136218	0.102231	0.148606	0.136218	0.109212	0.154385	0.142432	0.168923	0.16224	0.118054	0.100171	0.115428	0.168877	0.151606	0.168317	0.150649	0.129959	0.124812	0.193292	0.131408	0.138873	0.146876	0.151849	0.141639	0.133477	0.095362	0.143007	0.153112	0.155469	0.150099	0.160803	0.132216
Neoromicia somalica	0.187626	0.193292	0.167252	0.167512	0.098663	0.098663	0.094955	0.16202	0.040565	0.126294	0.093722	0.083174	0.138538	0.136334	0.079258	0.080457	0.042393	0.127569	0.043535	0.149206	0.130125	0.093722	0.165829	0.148162	0.168372	0.166494	0.113766	0.103708	0.109911	0.181736	0.161356	0.162332	0.157494	0.128062	0.130629	0.202714	0.132074	0.136709	0.148791	0.146929	0.143567	0.142215	0.102627	0.15787	0.147565	0.160537	0.155392	0.160025	0.122184
Nyctalus leisleri	0.183611	0.192213	0.160961	0.175766	0.13214	0.13214	0.11226	0.137966	0.128028	0.101728	0.111006	0.121695	0.112128	0.10993	0.117422	0.121219	0.127776	0.100494	0.129055	0.146467	0.102964	0.108503	0.142035	0.138163	0.141186	0.132688	0.118505	0.119819	0.122206	0.177474	0.133053	0.144658	0.131869	0.120034	0.121302	0.169956	0.123991	0.127525	0.129245	0.132589	0.12276	0.121446	0.117571	0.155549	0.127328	0.137515	0.129601	0.136005	0.087201
Nyctalus noctula	0.168535	0.179311	0.161413	0.177786	0.134361	0.134361	0.111335	0.131773	0.132632	0.090806	0.110079	0.11198	0.103464	0.102506	0.110452	0.114241	0.132326	0.089585	0.133618	0.148181	0.089585	0.107571	0.139688	0.13212	0.140375	0.137554	0.130281	0.121312	0.122529	0.167579	0.13772	0.141556	0.136314	0.118267	0.114455	0.180656	0.119684	0.124513	0.131286	0.11649	0.118449	0.122051	0.112737	0.154064	0.126327	0.12876	0.118358	0.12856	0.084726
Nycticeinops schlieffenii	0.189964	0.194589	0.165555	0.169891	0.118327	0.118327	0.059063	0.165097	0.113594	0.135784	0.057891	0.104999	0.13326	0.131055	0.103352	0.105838	0.114764	0.134492	0.113507	0.148244	0.137077	0.055552	0.158258	0.129172	0.158376	0.158125	0.09706	0.095941	0.10813	0.166698	0.141025	0.16029	0.142215	0.132018	0.130731	0.186771	0.133467	0.135736	0.149142	0.148596	0.137398	0.130483	0.091172	0.152077	0.149004	0.150997	0.151052	0.162949	0.12642
Nycticeius humeralis	0.169211	0.175037	0.149682	0.154509	0.128479	0.128479	0.123678	0.138558	0.130033	0.136266	0.122396	0.133071	0.134361	0.133441	0.128669	0.128669	0.129757	0.13497	0.12847	0.145884	0.13497	0.122396	0.151422	0.136372	0.161219	0.163492	0.138814	0.138873	0.138705	0.164044	0.155237	0.160734	0.152968	0.117903	0.117903	0.180726	0.121863	0.130528	0.147535	0.131547	0.126826	0.122384	0.120659	0.149983	0.118135	0.133053	0.117863	0.132847	0.130496
Otonycteris hemprichii	0.208804	0.214262	0.183611	0.181618	0.158444	0.158444	0.150402	0.179852	0.151824	0.150383	0.149088	0.150337	0.152859	0.15197	0.151052	0.148415	0.151292	0.154366	0.14997	0.146121	0.154366	0.147777	0.159957	0.138854	0.170844	0.145647	0.147135	0.156745	0.140526	0.189551	0.153187	0.144757	0.156176	0.138627	0.14253	0.208628	0.141398	0.147588	0.15062	0.13923	0.147758	0.159566	0.144089	0.167288	0.172682	0.160913	0.172265	0.176251	0.141688
Parastrellus hesperus	0.189168	0.203136	0.158898	0.16785	0.140079	0.140079	0.137074	0.161821	0.15189	0.146983	0.135769	0.138767	0.127724	0.126795	0.135818	0.13843	0.151357	0.148297	0.151357	0.135382	0.148297	0.133165	0.124513	0.125643	0.161794	0.113363	0.13455	0.132336	0.134655	0.169738	0.149386	0.13326	0.151047	0.128152	0.129436	0.186382	0.132167	0.146228	0.150804	0.148822	0.13588	0.145036	0.133846	0.130991	0.137769	0.160143	0.132167	0.159634	0.114229
Perimyotis subflavus	0.18315	0.183532	0.155004	0.161052	0.141862	0.141862	0.137946	0.146886	0.140614	0.135123	0.136644	0.141862	0.145847	0.143633	0.144131	0.141518	0.140215	0.139022	0.138913	0.141126	0.14163	0.135344	0.135258	0.12866	0.146742	0.117856	0.138371	0.141136	0.144757	0.165315	0.125757	0.120774	0.124394	0.11488	0.117403	0.193314	0.118808	0.128693	0.125203	0.121999	0.121385	0.12624	0.133477	0.126144	0.129894	0.139995	0.129591	0.14368	0.120321
Pipistrellus abramus	0.182146	0.185	0.154295	0.164272	0.112641	0.112641	0.099485	0.134827	0.109491	0.091961	0.098252	0.112555	0.086989	0.084731	0.112203	0.113458	0.109532	0.088299	0.110782	0.132893	0.089518	0.097019	0.144254	0.126043	0.140686	0.124489	0.112991	0.104245	0.11041	0.165521	0.13945	0.129757	0.142154	0.111326	0.111326	0.153112	0.112717	0.122384	0.123981	0.118226	0.116546	0.116151	0.106654	0.129445	0.123277	0.133307	0.131962	0.135678	0.079573
Pipistrellus coromandra	0.166762	0.177786	0.150041	0.149315	0.117512	0.117512	0.103196	0.141316	0.119825	0.096938	0.101958	0.107372	0.088271	0.087293	0.104471	0.105713	0.118405	0.095708	0.117144	0.123843	0.095708	0.103196	0.137622	0.119642	0.143394	0.128199	0.11041	0.104166	0.114069	0.158633	0.132688	0.132233	0.131507	0.10748	0.10748	0.160992	0.111373	0.102222	0.117723	0.122145	0.115193	0.117144	0.107814	0.131711	0.120444	0.115154	0.120167	0.135573	0.071009
Pipistrellus hesperidus	0.181398	0.190098	0.160503	0.168325	0.112469	0.112469	0.117283	0.131362	0.115911	0.062554	0.116023	0.105114	0.092206	0.091231	0.103464	0.104708	0.115797	0.061378	0.114541	0.138156	0.061378	0.116023	0.142946	0.127328	0.143844	0.128792	0.113334	0.116709	0.118274	0.170418	0.140636	0.135556	0.135573	0.109819	0.107317	0.175471	0.111203	0.108613	0.123886	0.114328	0.113757	0.118586	0.108303	0.14926	0.12613	0.134912	0.125838	0.128261	0.092006
Pipistrellus javanicus	0.17222	0.183309	0.15271	0.157302	0.112727	0.112727	0.103118	0.134932	0.115911	0.085929	0.101881	0.120043	0.088271	0.08601	0.118405	0.119667	0.117144	0.084714	0.118405	0.130427	0.085929	0.100645	0.145679	0.127427	0.147304	0.130946	0.111657	0.105404	0.116571	0.16826	0.135467	0.126889	0.134284	0.110153	0.110153	0.163937	0.114066	0.119942	0.12919	0.122145	0.120444	0.130025	0.111545	0.126782	0.120444	0.128062	0.122708	0.137077	0.079514
Pipistrellus nathusii	0.169088	0.176846	0.154419	0.163584	0.128769	0.128769	0.100872	0.14176	0.124436	0.103265	0.099635	0.120877	0.105793	0.10484	0.117863	0.119132	0.122949	0.102025	0.124225	0.146636	0.102025	0.100872	0.144939	0.129318	0.15591	0.138205	0.120613	0.114463	0.120521	0.160242	0.146405	0.145054	0.137398	0.11899	0.117723	0.180361	0.122949	0.120126	0.137339	0.133931	0.124268	0.130226	0.115993	0.148908	0.135171	0.133514	0.132064	0.13589	0.089666
Pipistrellus paterculus	0.184839	0.186309	0.152889	0.160167	0.13213	0.13213	0.122155	0.155805	0.123665	0.115836	0.12089	0.13311	0.105873	0.103595	0.128846	0.132688	0.127373	0.11458	0.128648	0.153977	0.115836	0.119626	0.151357	0.135546	0.148781	0.139007	0.121968	0.113124	0.130754	0.177758	0.151229	0.13497	0.157933	0.117673	0.117673	0.170889	0.121624	0.13135	0.131498	0.128505	0.124215	0.133812	0.119322	0.148961	0.125687	0.12929	0.131803	0.153977	0.099505
Pipistrellus pipistrellus	0.177778	0.183683	0.157875	0.173964	0.136005	0.136005	0.111996	0.140344	0.117093	0.081744	0.110745	0.111467	0.099369	0.097174	0.109782	0.111034	0.116966	0.078142	0.118224	0.135515	0.080542	0.108248	0.142997	0.125093	0.141066	0.125993	0.114021	0.114155	0.116434	0.16588	0.140467	0.137564	0.13799	0.113277	0.115788	0.160098	0.117184	0.12088	0.127954	0.120352	0.113449	0.127319	0.10685	0.135621	0.132476	0.119132	0.13325	0.138371	0.074589
Pipistrellus pygmaeus	0.169487	0.182225	0.159287	0.169956	0.129656	0.129656	0.113593	0.133846	0.117545	0.090335	0.112336	0.112986	0.08335	0.082365	0.110032	0.111288	0.116151	0.086696	0.117413	0.131609	0.086696	0.111081	0.140555	0.121106	0.145036	0.117095	0.11041	0.107804	0.11282	0.165802	0.144757	0.137622	0.137077	0.104584	0.105828	0.158571	0.108448	0.117144	0.124172	0.117863	0.112241	0.114715	0.104332	0.131711	0.124556	0.120218	0.122803	0.130629	0.082204
Pipistrellus tenuis	0.171272	0.182075	0.158453	0.15768	0.113901	0.113901	0.10833	0.14546	0.114905	0.093463	0.107083	0.108622	0.085774	0.083517	0.10455	0.108284	0.116151	0.092236	0.11489	0.130731	0.093463	0.10833	0.147341	0.122197	0.150274	0.13617	0.109413	0.103162	0.115582	0.162953	0.139667	0.133836	0.138479	0.110237	0.107725	0.162724	0.114153	0.113718	0.124172	0.126282	0.120537	0.117592	0.095695	0.138479	0.116904	0.121769	0.117903	0.141076	0.080856
Plecotus auritus	0.194945	0.203778	0.164405	0.171968	0.160477	0.160477	0.147162	0.185786	0.156688	0.158434	0.145847	0.155774	0.145212	0.145742	0.153819	0.153819	0.157552	0.159761	0.156224	0.131906	0.159761	0.148478	0.149865	0.13799	0.167618	0.126629	0.154164	0.146008	0.151413	0.177116	0.148804	0.142377	0.149153	0.144854	0.144854	0.19156	0.146324	0.150338	0.150746	0.155228	0.150274	0.161451	0.160162	0.140298	0.161021	0.150511	0.15379	0.177954	0.151198
Plecotus austriacus	0.19125	0.195685	0.158776	0.174692	0.139478	0.139478	0.138222	0.159094	0.146377	0.144306	0.136917	0.141231	0.140225	0.138015	0.140666	0.140666	0.147225	0.145617	0.145909	0.139777	0.148244	0.138222	0.153986	0.13418	0.156489	0.127027	0.1373	0.137038	0.143689	0.178256	0.128101	0.137086	0.133502	0.127319	0.12987	0.193879	0.128747	0.132381	0.147188	0.145212	0.137776	0.150701	0.140515	0.123223	0.13772	0.153453	0.130832	0.159576	0.148245
Plecotus gaisleri	0.226328	0.234201	0.206128	0.220322	0.180218	0.180218	0.181298	0.193222	0.191844	0.176632	0.179912	0.174895	0.172727	0.171645	0.170264	0.173011	0.191055	0.175256	0.189655	0.170509	0.176632	0.181298	0.181485	0.155004	0.190148	0.160734	0.170796	0.178662	0.17339	0.210554	0.163088	0.171323	0.16886	0.157108	0.157108	0.2233	0.158639	0.167918	0.180509	0.18103	0.170825	0.190543	0.182321	0.169406	0.176411	0.186471	0.173239	0.191099	0.167554
Plecotus macrobullaris	0.211032	0.224007	0.176847	0.178993	0.162958	0.162958	0.162689	0.184122	0.182509	0.177826	0.161356	0.164752	0.166966	0.1659	0.162949	0.165625	0.181836	0.179184	0.180474	0.14515	0.180543	0.161356	0.151477	0.147188	0.168354	0.139647	0.164309	0.162922	0.160207	0.199773	0.161436	0.149811	0.167093	0.151404	0.151404	0.195594	0.152891	0.152772	0.15831	0.160452	0.158185	0.1759	0.169054	0.147453	0.17313	0.167564	0.16576	0.183441	0.15904
Rhogeessa aeneus	0.183452	0.180021	0.156409	0.161121	0.130522	0.130522	0.1108	0.141316	0.134103	0.123808	0.109537	0.118651	0.120013	0.11907	0.117094	0.118367	0.135075	0.125093	0.136372	0.124077	0.125093	0.112066	0.105474	0.077397	0.134378	0.121814	0.125362	0.115517	0.113853	0.15214	0.13069	0.125556	0.133549	0.104383	0.103143	0.175028	0.104506	0.098022	0.110857	0.116368	0.105784	0.122332	0.114611	0.122093	0.127022	0.130675	0.122803	0.136699	0.114229
Rhogeessa alleni	0.166419	0.171241	0.157748	0.154689	0.125157	0.125157	0.119693	0.151551	0.131487	0.12688	0.118418	0.122491	0.119274	0.118336	0.120919	0.123477	0.131194	0.128162	0.129903	0.122238	0.128162	0.120971	0.105793	0.082227	0.130116	0.110354	0.125362	0.114076	0.122718	0.144417	0.134311	0.133467	0.134622	0.102059	0.10454	0.185155	0.105908	0.109321	0.116052	0.125643	0.115964	0.118175	0.110303	0.12532	0.120259	0.139282	0.124967	0.146843	0.114053
Rhogeessa mira	0.169414	0.171799	0.148526	0.156274	0.125645	0.125645	0.117506	0.144605	0.137378	0.12876	0.11623	0.12674	0.112018	0.111065	0.125147	0.126435	0.137015	0.13005	0.138321	0.130271	0.13005	0.118784	0.111203	0.081257	0.139986	0.123454	0.120733	0.112986	0.115556	0.143833	0.129815	0.12713	0.131193	0.107679	0.106426	0.189168	0.110321	0.113757	0.11532	0.131388	0.116675	0.121437	0.11081	0.123359	0.123182	0.138637	0.12153	0.139936	0.106752
Rhogeessa parvula	0.184839	0.184461	0.15813	0.168662	0.134524	0.134524	0.117688	0.153838	0.144233	0.139569	0.116409	0.128233	0.120013	0.11907	0.129217	0.130512	0.143789	0.140878	0.145106	0.131553	0.140878	0.118968	0.106033	0.077512	0.137174	0.114444	0.120919	0.122249	0.11955	0.158676	0.133446	0.130786	0.135039	0.110023	0.111279	0.194764	0.11267	0.121158	0.121665	0.128605	0.120301	0.12125	0.11861	0.111854	0.128306	0.143844	0.124077	0.149079	0.115868
Rhogeessa tumida	0.177924	0.178646	0.153981	0.162724	0.124213	0.124213	0.111103	0.138992	0.130546	0.125342	0.109836	0.118978	0.116319	0.11537	0.119971	0.118692	0.130263	0.129217	0.131557	0.127964	0.129217	0.112372	0.107002	0.072676	0.133457	0.119525	0.118054	0.118286	0.110377	0.144187	0.125853	0.128271	0.133812	0.095995	0.094764	0.176769	0.096108	0.094591	0.114929	0.117953	0.104822	0.120126	0.108496	0.123412	0.120681	0.129445	0.119041	0.134388	0.119688
Scotoecus hirundo	0.18159	0.188646	0.16026	0.167996	0.143232	0.143232	0.128271	0.161589	0.131074	0.116506	0.126988	0.139529	0.116417	0.115477	0.138972	0.137671	0.130786	0.117773	0.132074	0.146929	0.117773	0.124427	0.1533	0.12639	0.156473	0.143905	0.117422	0.11226	0.122581	0.17662	0.158696	0.149569	0.161485	0.13005	0.132636	0.16332	0.134093	0.133571	0.139569	0.144017	0.134141	0.137349	0.103761	0.154965	0.138153	0.143449	0.135229	0.158249	0.099666
Scotomanes ornatus	0.198319	0.189701	0.169616	0.174617	0.14819	0.14819	0.130483	0.171389	0.156061	0.160834	0.1292	0.140115	0.129345	0.128425	0.13697	0.13697	0.154164	0.160834	0.155483	0.142205	0.160834	0.1292	0.155426	0.141408	0.152588	0.158061	0.148992	0.137737	0.147578	0.185914	0.163521	0.16243	0.16365	0.120186	0.116425	0.176906	0.121587	0.12131	0.130289	0.139282	0.116601	0.139382	0.136564	0.15135	0.149153	0.163909	0.150103	0.165234	0.147711
Scotophilus borbonicus	0.186306	0.19124	0.18099	0.185379	0.181179	0.181179	0.165426	0.193572	0.169808	0.170686	0.164078	0.169753	0.168598	0.167732	0.167981	0.167981	0.16906	0.169333	0.16771	0.185621	0.169333	0.161389	0.189598	0.17612	0.210057	0.18996	0.177551	0.163937	0.173325	0.168252	0.186233	0.187457	0.189132	0.180501	0.177764	0.219151	0.182099	0.192677	0.173955	0.195353	0.188757	0.168851	0.161649	0.179552	0.17309	0.175043	0.168317	0.195375	0.16795
Scotophilus dinganii	0.183509	0.188419	0.179607	0.183988	0.182556	0.182556	0.168126	0.193572	0.168442	0.174758	0.166775	0.169753	0.169956	0.169091	0.167981	0.167981	0.16771	0.173399	0.166363	0.188374	0.173399	0.164078	0.188219	0.17612	0.210057	0.192709	0.181653	0.167981	0.177406	0.165508	0.188978	0.187457	0.191887	0.180501	0.177764	0.219151	0.182099	0.192677	0.173955	0.195353	0.191525	0.172904	0.164343	0.180914	0.175825	0.175043	0.171028	0.195375	0.17204
Scotophilus heathii	0.17597	0.19124	0.175256	0.180912	0.168945	0.168945	0.162995	0.187707	0.162999	0.175834	0.161649	0.160305	0.168189	0.16597	0.16125	0.16125	0.163674	0.174475	0.162332	0.185317	0.177194	0.158962	0.179775	0.166901	0.19014	0.174692	0.174617	0.166434	0.175834	0.165102	0.178046	0.182029	0.187758	0.162584	0.162584	0.206754	0.164131	0.173184	0.170954	0.172948	0.170678	0.164418	0.158776	0.181836	0.167369	0.178847	0.169397	0.188146	0.16795
Scotophilus kuhlii	0.193496	0.199583	0.176991	0.186618	0.184389	0.184389	0.17261	0.201794	0.168856	0.179286	0.17125	0.160693	0.175547	0.173323	0.165952	0.163249	0.16947	0.183403	0.168117	0.173184	0.186158	0.168534	0.207149	0.181547	0.213427	0.196596	0.162523	0.166497	0.178625	0.178084	0.185621	0.195191	0.189598	0.186764	0.188149	0.222242	0.189776	0.193474	0.18538	0.202878	0.189224	0.188374	0.17125	0.198564	0.18423	0.177917	0.186231	0.204974	0.183332
Scotophilus leucogaster	0.181812	0.188419	0.178225	0.182598	0.179804	0.179804	0.164343	0.19218	0.170086	0.170411	0.162995	0.170029	0.171037	0.170176	0.164201	0.166901	0.170686	0.16906	0.169333	0.189442	0.16906	0.160305	0.194809	0.173399	0.205824	0.181758	0.178916	0.158571	0.174683	0.169364	0.187911	0.186384	0.188065	0.179131	0.176398	0.219151	0.180726	0.180284	0.173955	0.188386	0.181872	0.176975	0.152035	0.180914	0.171725	0.16555	0.166963	0.191217	0.170535
Scotophilus nux	0.185218	0.194334	0.178577	0.185613	0.192408	0.192408	0.162593	0.194797	0.164152	0.183717	0.16125	0.169543	0.167638	0.166775	0.169123	0.169123	0.163472	0.18235	0.164814	0.184856	0.18235	0.16125	0.188065	0.170816	0.196589	0.19498	0.177406	0.160863	0.175901	0.167434	0.18076	0.187303	0.19188	0.175674	0.175674	0.206226	0.177254	0.17411	0.164867	0.186529	0.171608	0.164015	0.16421	0.180028	0.168036	0.17054	0.170329	0.191053	0.17354
Scotophilus viridis	0.190517	0.194069	0.18099	0.179825	0.181179	0.181179	0.167044	0.194965	0.170086	0.170686	0.165693	0.168671	0.157807	0.156922	0.166901	0.166901	0.170686	0.169333	0.172042	0.184247	0.169333	0.162995	0.188219	0.16151	0.204417	0.187219	0.172107	0.166631	0.170613	0.168268	0.182428	0.185003	0.185317	0.176398	0.170954	0.214815	0.177985	0.176187	0.179424	0.185613	0.168244	0.1702	0.157622	0.182279	0.171725	0.166901	0.169671	0.193987	0.170814
Tylonycteris pachypus	0.18967	0.200009	0.181979	0.19129	0.181369	0.181369	0.152889	0.180779	0.164406	0.164334	0.151552	0.165752	0.152578	0.151683	0.165071	0.163717	0.165071	0.167036	0.166428	0.178931	0.167036	0.151552	0.177786	0.164847	0.179571	0.186918	0.149553	0.142884	0.152091	0.210458	0.205534	0.200904	0.206053	0.160545	0.164591	0.131501	0.164795	0.171445	0.169202	0.172286	0.167297	0.166694	0.146391	0.18315	0.163973	0.173023	0.161961	0.177128	0.148967
Tylonycteris robustula	0.18678	0.198417	0.178311	0.188788	0.158003	0.158003	0.155013	0.171332	0.158422	0.155593	0.153678	0.155512	0.154822	0.153934	0.15488	0.153545	0.157807	0.158258	0.156467	0.163999	0.155593	0.156351	0.17475	0.1587	0.177406	0.190222	0.158385	0.143633	0.158258	0.192387	0.196022	0.197251	0.202119	0.157671	0.160355	0.140019	0.161901	0.171241	0.1617	0.174818	0.165479	0.170273	0.146159	0.172461	0.157234	0.158132	0.14866	0.167782	0.1382
Vespadelus regulus	0.174818	0.181227	0.166509	0.176779	0.082891	0.082891	0.094719	0.145593	0.101057	0.11126	0.09349	0.092678	0.122685	0.121756	0.091095	0.091095	0.10111	0.115036	0.099869	0.137681	0.115036	0.094719	0.154974	0.13167	0.163311	0.147376	0.069827	0.0615	0.070964	0.158711	0.127339	0.148513	0.128712	0.122394	0.122394	0.179371	0.126357	0.132446	0.137951	0.138548	0.135372	0.120807	0.046339	0.13844	0.138873	0.140985	0.134664	0.139796	0.107262
Vespertilio murinus	0.198577	0.209344	0.184469	0.186238	0.131925	0.131925	0.130392	0.175708	0.14241	0.130584	0.12911	0.141367	0.122581	0.121746	0.139509	0.143403	0.144705	0.131869	0.146008	0.140495	0.134445	0.131675	0.155832	0.137074	0.159702	0.161416	0.141601	0.128406	0.135048	0.183153	0.157942	0.145502	0.170041	0.124129	0.125406	0.186698	0.128117	0.143516	0.151772	0.149915	0.139777	0.135315	0.138009	0.144705	0.137564	0.140115	0.137456	0.169453	0.111047
[truncated: 95 more columns]

## Sheet: Table C - rag2
	Natalus stramineus	Natalus micropus	Tadarida brasiliensis	Otomops martiensseni	Neoromicia rendalli IVB S1212	Neoromicia rendalli IVB S1213	Scotoecus hirundo IVB S1480	Nycticeinops schlieffenii IVB S1714	Glauconycteris variegata IVB S1767	Neoromicia somalica IVB S1768	Pipistrellus hesperidus IVB S1769	Neoromicia capensis IVB S1787	Nycticeinops schlieffenii IVB S1793	Neoromicia nana IVB S1837	Pipistrellus rueppellii IVB S1981	Pipistrellus rueppellii IVB S1982	Neoromicia nana IVB S34	Neoromicia nana IVB S447	Neoromicia somalica IVB S463	Pipistrellus hesperidus IVB S467	Neoromicia somalica IVB S474	Myotis bocagii IVB S508	Pipistrellus hesperidus IVB S592	Nycticeinops schlieffenii IVB S657	Antrozous dubiaquercus	Antrozous pallidus	Arielulus aureocollaris	Barbastella barbastellus	Chalinolobus gouldii	Chalinolobus morio	Cistugo seabrae	Corynorhinus mexicanus	Corynorhinus rafinesquii	Corynorhinus townsendii	Eptesicus bottae	Eptesicus brasiliensis	Eptesicus diminutus	Eptesicus dimissus	Eptesicus furinalis	Eptesicus fuscus	Eptesicus hottentotus	Eptesicus isabellinus	Eptesicus macrotus	Eptesicus magellanicus	Eptesicus nilssoni	Eptesicus serotinus	Vespadelus vulturnus	Euderma maculatum	Glauconycteris argentata
Natalus stramineus	-
Natalus micropus	0.028027	-
Tadarida brasiliensis	0.047204	0.04598	-								Legend
Otomops martiensseni	0.055621	0.054413	0.01585	-								Neoromicia nana – samples and genetic distances between them
Neoromicia rendalli IVB S1212	0.104205	0.107627	0.098038	0.108744	-							Neoromicia somalica – samples and genetic distances between them
Neoromicia rendalli IVB S1213	0.105361	0.10878	0.099203	0.109891	0	-						Pipistrellus hesperidus – samples and genetic distances between them
Scotoecus hirundo IVB S1480	0.094653	0.093508	0.087119	0.099122	0.062246	0.06216	-					Nycticeinops schlieffenii – samples and genetic distances between them
Nycticeinops schlieffenii IVB S1714	0.075797	0.078953	0.071396	0.083001	0.04225	0.043505	0.04627	-				Scotoecus hirundo – samples and genetic distances between them
Glauconycteris variegata IVB S1767	0.083738	0.08404	0.074908	0.085199	0.074305	0.073993	0.067062	0.059035	-
Neoromicia somalica IVB S1768	0.092044	0.095323	0.087529	0.099399	0.045119	0.046371	0.057596	0.029284	0.076466	-
Pipistrellus hesperidus IVB S1769	0.09991	0.098769	0.09227	0.102927	0.071119	0.071019	0.035346	0.052262	0.076066	0.062323	-
Neoromicia capensis IVB S1787	0.093681	0.101429	0.09061	0.102544	0.05083	0.052073	0.06196	0.037499	0.079512	0.023891	0.066751	-
Nycticeinops schlieffenii IVB S1793	0.079296	0.0825	0.074841	0.086583	0.045041	0.046354	0.044796	0.009273	0.056598	0.032293	0.053582	0.037852	-
Neoromicia nana IVB S1837	0.082926	0.084674	0.078486	0.090178	0.031134	0.032407	0.046228	0.021118	0.060398	0.02656	0.052214	0.03202	0.024013	-
Pipistrellus rueppellii IVB S1981	0.094022	0.092866	0.086428	0.094022	0.065415	0.065325	0.035388	0.048085	0.073225	0.059535	0.036776	0.06395	0.049408	0.045229	-
Pipistrellus rueppellii IVB S1982	0.093762	0.092626	0.086303	0.095235	0.066664	0.067881	0.036521	0.047233	0.07667	0.058471	0.038056	0.062802	0.048995	0.044428	0.001327	-
Neoromicia nana IVB S34	0.084372	0.086127	0.079923	0.091635	0.032511	0.033783	0.047623	0.022454	0.061817	0.027908	0.053629	0.033378	0.025365	0.001305	0.046634	0.045808	-
Neoromicia nana IVB S447	0.08582	0.087583	0.081362	0.093095	0.036657	0.03792	0.05182	0.026473	0.066088	0.031965	0.055045	0.036101	0.029434	0.00523	0.050863	0.04996	0.00392	-
Neoromicia somalica IVB S463	0.096413	0.09977	0.091806	0.100903	0.048098	0.048032	0.059122	0.031078	0.077475	0.003975	0.065432	0.028334	0.036588	0.03105	0.062628	0.063613	0.032424	0.036557	-
Pipistrellus hesperidus IVB S467	0.099484	0.098347	0.091878	0.102487	0.071119	0.072431	0.035394	0.052047	0.078814	0.062066	0	0.066473	0.053582	0.052	0.036827	0.037901	0.053408	0.054819	0.065523	-
Neoromicia somalica IVB S474	0.092952	0.096269	0.088389	0.100383	0.045119	0.046434	0.057596	0.02956	0.075688	0	0.062323	0.024115	0.032293	0.02681	0.059535	0.059033	0.02817	0.032265	0.003975	0.062323	-
Myotis bocagii IVB S508	0.064695	0.060555	0.053039	0.06324	0.071669	0.073017	0.06721	0.050247	0.054813	0.06639	0.074927	0.073874	0.053546	0.054508	0.069032	0.068038	0.05307	0.057391	0.068891	0.074497	0.067053	-
Pipistrellus hesperidus IVB S592	0.104143	0.10457	0.097426	0.109273	0.075485	0.075369	0.039083	0.054618	0.082718	0.064036	0.00146	0.06892	0.056125	0.054563	0.039097	0.042078	0.056125	0.05769	0.067263	0.001462	0.064036	0.079869	-
Nycticeinops schlieffenii IVB S657	0.082858	0.086168	0.076787	0.08735	0.045791	0.045791	0.047298	0.009486	0.057765	0.033049	0.056098	0.038742	0.0027	0.02457	0.051835	0.05168	0.025954	0.030119	0.035888	0.056098	0.033049	0.055409	0.056989	-
Antrozous dubiaquercus	0.084746	0.087974	0.086074	0.097924	0.078461	0.079659	0.069223	0.054319	0.072129	0.069948	0.080098	0.075664	0.058982	0.061282	0.075799	0.075861	0.059876	0.064101	0.075332	0.079761	0.070626	0.054702	0.083825	0.060444	-
Antrozous pallidus	0.096539	0.095412	0.089068	0.099491	0.088829	0.090009	0.082322	0.065633	0.079441	0.081484	0.090508	0.085826	0.073316	0.069828	0.081663	0.0817	0.068408	0.072676	0.087106	0.090126	0.08228	0.063469	0.091982	0.073542	0.026606	-
Arielulus aureocollaris	0.075794	0.073058	0.064175	0.075661	0.065399	0.066621	0.055058	0.041747	0.049078	0.058623	0.061215	0.060137	0.04346	0.045847	0.06129	0.061601	0.047231	0.051393	0.063781	0.060961	0.059188	0.044526	0.066193	0.045993	0.062854	0.071438	-
Barbastella barbastellus	0.05993	0.054509	0.048673	0.05993	0.060979	0.062208	0.050727	0.034828	0.04489	0.052922	0.059675	0.060036	0.035096	0.041641	0.056882	0.057269	0.043016	0.047152	0.056536	0.059428	0.05343	0.027483	0.064476	0.037396	0.045967	0.057172	0.030741	-
Chalinolobus gouldii	0.083146	0.08928	0.084471	0.096278	0.040961	0.043616	0.050594	0.03335	0.064606	0.038929	0.059516	0.044506	0.033635	0.02656	0.05673	0.059979	0.027908	0.031965	0.040849	0.062174	0.036503	0.061898	0.060942	0.034422	0.067221	0.077301	0.054317	0.048659	-
Chalinolobus morio	0.081697	0.08199	0.080134	0.09188	0.045158	0.047811	0.050594	0.030638	0.060451	0.041674	0.056661	0.050048	0.030898	0.029259	0.05246	0.055765	0.030611	0.034679	0.043638	0.059321	0.039264	0.058993	0.057798	0.030171	0.06438	0.072866	0.051525	0.043126	0.015831	-
Cistugo seabrae	0.069971	0.063096	0.055797	0.067182	0.098399	0.099568	0.087122	0.071649	0.079459	0.087844	0.100127	0.089469	0.073662	0.078765	0.094043	0.091016	0.080207	0.081652	0.089006	0.099699	0.08871	0.061919	0.106067	0.077069	0.090772	0.093461	0.065936	0.055834	0.087687	0.084774	-
Corynorhinus mexicanus	0.069826	0.067223	0.059841	0.071248	0.066723	0.067941	0.059114	0.04581	0.053195	0.064157	0.066866	0.068527	0.046165	0.052694	0.06262	0.065742	0.054085	0.05827	0.065102	0.069468	0.061926	0.040119	0.070853	0.048769	0.054317	0.064215	0.04305	0.025236	0.058421	0.052829	0.062765	-
Corynorhinus rafinesquii	0.064101	0.061497	0.054193	0.065514	0.066664	0.067881	0.056231	0.043016	0.050349	0.061282	0.063926	0.068467	0.043348	0.049875	0.059693	0.062854	0.051261	0.05543	0.062183	0.066529	0.059033	0.037264	0.067592	0.045872	0.051481	0.061337	0.040266	0.022528	0.055573	0.050003	0.062711	0.005234	-
Corynorhinus townsendii	0.069953	0.067346	0.059949	0.071378	0.066846	0.068066	0.059222	0.045892	0.053292	0.064273	0.06699	0.068652	0.046248	0.052789	0.062735	0.065862	0.054182	0.058375	0.065222	0.069596	0.062039	0.040193	0.070998	0.048859	0.054415	0.064331	0.043127	0.025281	0.058526	0.052924	0.062822	0	0.005243	-
Eptesicus bottae	0.058421	0.054413	0.047204	0.058421	0.060763	0.061988	0.053362	0.03335	0.044734	0.052739	0.056612	0.059826	0.037721	0.041498	0.05668	0.057069	0.042868	0.04699	0.054921	0.056378	0.053243	0.026043	0.061063	0.040084	0.045808	0.05418	0.030636	0.014503	0.048491	0.042977	0.055735	0.026538	0.02383	0.026585	-
Eptesicus brasiliensis	0.061284	0.057271	0.05002	0.062693	0.062248	0.063472	0.054821	0.03474	0.043385	0.05418	0.05809	0.05988	0.039132	0.042906	0.05816	0.058524	0.04428	0.048411	0.059228	0.05785	0.054699	0.028854	0.062641	0.041536	0.043089	0.051441	0.03202	0.017179	0.04992	0.044392	0.054384	0.02926	0.026539	0.029312	0.01182	-
Eptesicus diminutus	0.058486	0.054474	0.048642	0.05989	0.060832	0.062058	0.053422	0.033386	0.042007	0.052797	0.056676	0.058488	0.037763	0.041543	0.056744	0.057132	0.042915	0.047041	0.054983	0.056442	0.053302	0.026072	0.061139	0.040129	0.047242	0.055637	0.030669	0.014518	0.048545	0.043024	0.051599	0.026566	0.023855	0.026613	0.007864	0.006555	-
Eptesicus dimissus	0.108693	0.109092	0.104058	0.116204	0.073955	0.07661	0.069346	0.052832	0.085352	0.071373	0.074115	0.077233	0.056154	0.059772	0.071296	0.071435	0.061176	0.065401	0.075332	0.075255	0.070626	0.078459	0.077123	0.056048	0.087815	0.102637	0.07007	0.068647	0.061335	0.058522	0.098309	0.075794	0.072864	0.075933	0.068405	0.068467	0.069905	-
Eptesicus furinalis	0.059824	0.054413	0.049975	0.061229	0.060763	0.061988	0.053362	0.036071	0.041961	0.052739	0.056612	0.058423	0.037721	0.041498	0.05668	0.057069	0.042868	0.04699	0.057754	0.056378	0.053243	0.027435	0.061063	0.040084	0.04719	0.055575	0.030636	0.015832	0.048491	0.042977	0.050148	0.027885	0.025172	0.027934	0.01049	0.006548	0.005235	0.069826	-
Eptesicus fuscus	0.06004	0.055967	0.050155	0.061451	0.060987	0.062216	0.052144	0.036199	0.042112	0.052929	0.055392	0.058635	0.037857	0.040273	0.05546	0.05587	0.041647	0.045777	0.057966	0.055163	0.053436	0.024745	0.059667	0.040232	0.044588	0.052977	0.030718	0.014554	0.048666	0.043131	0.053129	0.027984	0.025261	0.028034	0.010526	0.006571	0.005254	0.07008	0.005248	-
Eptesicus hottentotus	0.062745	0.058727	0.048671	0.059927	0.065168	0.066387	0.054866	0.037497	0.046203	0.05702	0.058138	0.061337	0.041927	0.045692	0.061074	0.061388	0.04707	0.051217	0.059278	0.057898	0.057567	0.033077	0.062763	0.044409	0.052829	0.061284	0.032045	0.018528	0.052739	0.04719	0.057236	0.030636	0.027908	0.030691	0.009187	0.015819	0.010501	0.071373	0.014478	0.014529	-
Eptesicus isabellinus	0.061366	0.05594	0.050085	0.061366	0.059471	0.060702	0.052071	0.034785	0.043442	0.051462	0.055314	0.058553	0.036428	0.040218	0.055381	0.055793	0.041589	0.045714	0.056464	0.055086	0.051955	0.028893	0.059635	0.03876	0.047294	0.055699	0.029347	0.014534	0.047214	0.041695	0.057264	0.026595	0.023881	0.026643	0.009191	0.010521	0.009201	0.068559	0.009191	0.009224	0.013181	-
Eptesicus macrotus	0.05702	0.053013	0.047204	0.058421	0.057967	0.059198	0.050596	0.032021	0.039231	0.050005	0.053818	0.057074	0.035007	0.038799	0.053883	0.054319	0.040166	0.04428	0.053557	0.053596	0.050483	0.021882	0.057971	0.037298	0.045849	0.054228	0.027956	0.013175	0.045771	0.040268	0.052938	0.025193	0.02249	0.025238	0.006548	0.006553	0.003927	0.067048	0.005234	0.002623	0.010516	0.006562	-
Eptesicus magellanicus	0.05702	0.053013	0.047204	0.058421	0.059337	0.060565	0.051955	0.031993	0.040577	0.051349	0.055189	0.058423	0.036348	0.04013	0.055256	0.055669	0.041498	0.045614	0.053508	0.054962	0.051839	0.021882	0.059486	0.038673	0.04719	0.055575	0.029283	0.013175	0.04711	0.041604	0.052938	0.025193	0.02249	0.025238	0.006542	0.007863	0.003924	0.068405	0.006542	0.003933	0.010507	0.007873	0	-
Eptesicus nilssoni	0.05882	0.054736	0.044742	0.05741	0.058125	0.059359	0.050942	0.032235	0.04211	0.050343	0.053965	0.057462	0.035243	0.039058	0.05403	0.054689	0.040435	0.044577	0.052503	0.053742	0.050828	0.026115	0.058146	0.0374	0.046158	0.053192	0.028143	0.011927	0.04608	0.040539	0.054707	0.024009	0.021293	0.024051	0.006591	0.009248	0.006597	0.067507	0.007914	0.007942	0.010585	0.006605	0.005269	0.005269	-
Eptesicus serotinus	0.058471	0.053059	0.047244	0.058471	0.056541	0.057776	0.049189	0.03202	0.040612	0.048616	0.052396	0.055671	0.033635	0.037432	0.05246	0.05292	0.038797	0.042904	0.053555	0.052181	0.04908	0.026066	0.056396	0.035888	0.044466	0.052832	0.026605	0.011858	0.044391	0.038896	0.054382	0.02387	0.021169	0.023912	0.006547	0.007869	0.006554	0.065628	0.006547	0.00657	0.010515	0.002615	0.003926	0.005234	0.003952	-
Vespadelus vulturnus	0.093427	0.096713	0.091826	0.103746	0.053656	0.056308	0.056182	0.034739	0.071939	0.043087	0.063869	0.051483	0.033663	0.037432	0.061074	0.064268	0.038797	0.042904	0.045074	0.066529	0.040683	0.070728	0.067391	0.035857	0.075861	0.086051	0.059979	0.054273	0.025214	0.025214	0.091993	0.061071	0.059721	0.059777	0.054085	0.055528	0.054144	0.067045	0.054085	0.05428	0.05837	0.05281	0.051351	0.052694	0.051698	0.04996	-
Euderma maculatum	0.064101	0.060085	0.051407	0.062691	0.059494	0.060724	0.057747	0.038897	0.047638	0.057069	0.062488	0.064215	0.039197	0.042977	0.061128	0.064268	0.044353	0.048491	0.057906	0.065094	0.054791	0.031648	0.067592	0.041607	0.055669	0.062747	0.037527	0.019849	0.051393	0.048616	0.055783	0.02656	0.02385	0.026607	0.019816	0.02117	0.018501	0.074165	0.019816	0.019885	0.022527	0.021197	0.017149	0.017149	0.018604	0.018497	0.054224	-
Glauconycteris argentata	0.07156	0.07188	0.064401	0.07593	0.071311	0.072525	0.066708	0.050222	0.018622	0.064495	0.073053	0.067461	0.049209	0.054366	0.070221	0.07038	0.055767	0.059982	0.069788	0.072747	0.06512	0.046036	0.077738	0.051911	0.065916	0.076	0.040439	0.036317	0.061444	0.057318	0.068845	0.045888	0.043089	0.045971	0.036193	0.034858	0.033499	0.07895	0.033463	0.033582	0.037624	0.034903	0.030768	0.032101	0.033717	0.032128	0.068707	0.040405	-
Glauconycteris beatrix	0.075928	0.076198	0.068664	0.080252	0.072762	0.073974	0.068147	0.048827	0.021312	0.068764	0.074513	0.071751	0.050612	0.055765	0.071679	0.071812	0.057167	0.061388	0.074143	0.0742	0.069433	0.047464	0.079358	0.053353	0.064492	0.074559	0.041816	0.037688	0.062854	0.058724	0.071709	0.047271	0.044466	0.047356	0.037559	0.033491	0.034863	0.077503	0.034825	0.034949	0.038995	0.03627	0.032128	0.033461	0.03509	0.033489	0.070131	0.041781	0.007869
Glauconycteris egeria	0.07156	0.071815	0.064343	0.075861	0.071245	0.072458	0.066647	0.050177	0.018605	0.064436	0.072985	0.067399	0.049165	0.054317	0.070156	0.070316	0.055717	0.059927	0.069723	0.072679	0.065061	0.045993	0.077658	0.051863	0.065857	0.07593	0.040403	0.036285	0.061388	0.057266	0.068782	0.045847	0.04305	0.04593	0.03616	0.034827	0.033469	0.078878	0.033433	0.033552	0.037591	0.034872	0.030741	0.032072	0.033686	0.032099	0.068644	0.040369	0
Glauconycteris variegata	0.08177	0.082063	0.073013	0.084671	0.075745	0.076952	0.068207	0.057269	0.003942	0.074556	0.077514	0.077574	0.056301	0.058623	0.074672	0.074753	0.060031	0.064268	0.080057	0.077188	0.075284	0.053258	0.082694	0.059204	0.070254	0.077506	0.047392	0.043236	0.065742	0.061601	0.077523	0.052875	0.050046	0.05297	0.043087	0.041747	0.040379	0.083367	0.040335	0.040479	0.044542	0.041801	0.037624	0.038962	0.040642	0.038995	0.073056	0.047352	0.014514
Harpiocephalus harpia	0.061123	0.059984	0.051322	0.056973	0.075478	0.076681	0.069287	0.051397	0.060295	0.067048	0.078564	0.075733	0.054604	0.058323	0.071362	0.0715	0.059723	0.063938	0.070923	0.078234	0.067696	0.03154	0.082124	0.057444	0.067048	0.074235	0.050005	0.03338	0.059878	0.059878	0.062714	0.042943	0.040166	0.043019	0.03468	0.034711	0.032	0.087428	0.033322	0.033441	0.036101	0.034756	0.030612	0.030612	0.03218	0.031993	0.071251	0.034709	0.048703
Harpiocephalus mordax	0.06312	0.061808	0.054176	0.057202	0.076299	0.077674	0.067171	0.051324	0.061935	0.069328	0.078122	0.078515	0.054705	0.05715	0.070557	0.071025	0.058625	0.063062	0.071935	0.077664	0.070037	0.030779	0.081834	0.056619	0.067768	0.073839	0.048306	0.033779	0.060266	0.060266	0.067729	0.043865	0.040935	0.043947	0.035149	0.035182	0.032325	0.087819	0.033718	0.033812	0.038087	0.03523	0.030861	0.030861	0.032379	0.032317	0.072265	0.036616	0.051416
Hypsugo cadornae	0.081634	0.081926	0.080072	0.087434	0.047973	0.050625	0.046393	0.030616	0.064783	0.038901	0.050986	0.041717	0.03227	0.027889	0.052466	0.054324	0.029238	0.033297	0.042248	0.052187	0.037888	0.06185	0.051599	0.033025	0.06717	0.080121	0.048705	0.045855	0.030666	0.029312	0.084707	0.054184	0.051355	0.054282	0.044321	0.045738	0.044369	0.055676	0.044321	0.04448	0.045775	0.041665	0.041611	0.042947	0.041891	0.038868	0.036135	0.052745	0.05587
Hypsugo eisentrauti	0.102449	0.09967	0.099518	0.108595	0.056541	0.059196	0.059063	0.033434	0.082499	0.045847	0.06525	0.052877	0.035125	0.038863	0.05673	0.058522	0.040232	0.044353	0.049324	0.066412	0.04489	0.078388	0.064161	0.03595	0.077299	0.088963	0.065742	0.061497	0.047311	0.047311	0.096916	0.071435	0.068525	0.071566	0.061282	0.062747	0.059942	0.061388	0.061282	0.061448	0.064212	0.058601	0.058524	0.059876	0.058923	0.055717	0.050132	0.064268	0.076131
Hypsugo savii	0.086133	0.086442	0.084554	0.096372	0.049466	0.052123	0.047876	0.033383	0.069196	0.043093	0.056768	0.045933	0.033696	0.031996	0.053982	0.05582	0.033353	0.037437	0.04652	0.057956	0.042112	0.064877	0.057976	0.034486	0.071568	0.084607	0.051529	0.050097	0.032077	0.033437	0.086314	0.058478	0.055628	0.058584	0.049924	0.051357	0.049979	0.055772	0.049924	0.050104	0.051399	0.04726	0.047198	0.048539	0.047517	0.044434	0.040306	0.057027	0.060197
Idionycteris phyllotis	0.061335	0.057318	0.048671	0.059927	0.06087	0.063525	0.050637	0.03893	0.046283	0.057118	0.056711	0.064271	0.040614	0.045769	0.053928	0.055765	0.04715	0.051305	0.059381	0.057898	0.056252	0.027458	0.062824	0.043064	0.05292	0.061391	0.034825	0.017192	0.050046	0.044504	0.053029	0.029283	0.02656	0.027981	0.018497	0.018513	0.015848	0.071498	0.017163	0.017223	0.019865	0.018536	0.014502	0.014502	0.015936	0.015844	0.055669	0.018512	0.037688
Kerivoula hardwickii	0.064273	0.06308	0.058644	0.070075	0.078748	0.07995	0.071169	0.054512	0.063521	0.06889	0.079062	0.077648	0.057772	0.061499	0.074744	0.074825	0.061499	0.065747	0.072823	0.078728	0.069561	0.033138	0.0827	0.06072	0.070321	0.081923	0.051707	0.036319	0.068769	0.063077	0.067365	0.047356	0.044546	0.047441	0.038998	0.039033	0.036295	0.083595	0.037626	0.037761	0.040441	0.039084	0.034887	0.034887	0.036501	0.036286	0.071691	0.039031	0.051798
Kerivoula intermedia	0.061746	0.061918	0.0588	0.067828	0.077972	0.079349	0.06894	0.05298	0.06216	0.068077	0.07519	0.078804	0.056392	0.058836	0.072354	0.072798	0.060318	0.064779	0.070671	0.074749	0.068775	0.032315	0.080289	0.058329	0.066515	0.077139	0.048524	0.035337	0.067952	0.061972	0.066477	0.045475	0.042529	0.045561	0.036712	0.036746	0.033874	0.08507	0.035273	0.035372	0.039668	0.036797	0.032401	0.032401	0.033931	0.033866	0.071022	0.038187	0.051601
Kerivoula lenis	0.061284	0.060088	0.055687	0.067048	0.078534	0.079733	0.072424	0.054368	0.060506	0.067282	0.078846	0.07744	0.05762	0.061337	0.074541	0.074624	0.062747	0.066989	0.071175	0.078514	0.067935	0.03305	0.082366	0.060555	0.068707	0.080257	0.051571	0.033492	0.068587	0.062911	0.064348	0.044468	0.041676	0.044548	0.036162	0.036194	0.033471	0.083369	0.034797	0.034922	0.037592	0.036241	0.032074	0.032074	0.033659	0.033463	0.0715	0.036193	0.048871
Kerivoula papillosa	0.064661	0.061862	0.058747	0.067765	0.077899	0.079274	0.068876	0.052932	0.062103	0.068015	0.076799	0.078731	0.056341	0.058782	0.072286	0.072731	0.060263	0.06472	0.070605	0.076348	0.068711	0.032286	0.082088	0.058275	0.069453	0.080104	0.04848	0.033868	0.06789	0.061916	0.069413	0.045435	0.042491	0.04552	0.036679	0.036714	0.033844	0.081928	0.035242	0.035341	0.039632	0.036764	0.032372	0.032372	0.033901	0.033836	0.070956	0.038153	0.051554
Kerivoula pellucida	0.065514	0.065745	0.054193	0.062582	0.081315	0.082507	0.075188	0.057071	0.057566	0.070009	0.081639	0.080184	0.060346	0.064046	0.077332	0.077367	0.065457	0.069704	0.073946	0.081296	0.070688	0.032992	0.087165	0.061898	0.070009	0.078672	0.051393	0.036162	0.071311	0.065628	0.06282	0.048533	0.04573	0.04862	0.037464	0.037497	0.034775	0.093427	0.036099	0.036228	0.038896	0.037546	0.033377	0.033377	0.034971	0.034766	0.077095	0.037495	0.047394
Kerivoula whiteheadi	0.069135	0.064841	0.066171	0.075272	0.085594	0.086965	0.076511	0.060321	0.069595	0.075551	0.084528	0.086367	0.063816	0.066211	0.079987	0.080325	0.067703	0.072196	0.078276	0.084029	0.076327	0.039456	0.088977	0.065822	0.07397	0.084677	0.055827	0.041081	0.075411	0.069389	0.070916	0.052738	0.049765	0.052838	0.043902	0.043943	0.041053	0.089603	0.039562	0.042573	0.046891	0.044004	0.039562	0.039562	0.041122	0.041043	0.078509	0.045394	0.058945
Laephotis namibensis	0.092044	0.098279	0.090446	0.102357	0.046521	0.049171	0.056182	0.029284	0.075018	0.021169	0.060893	0.010507	0.033663	0.02656	0.060966	0.061282	0.027908	0.030611	0.021471	0.062066	0.020017	0.067855	0.06246	0.034452	0.069826	0.082782	0.055813	0.054319	0.037559	0.041674	0.086383	0.065571	0.062691	0.06569	0.052739	0.055575	0.051405	0.068525	0.054131	0.054326	0.054224	0.054251	0.051395	0.051349	0.051743	0.051393	0.043087	0.058471	0.065916
Lasionycteris noctivagans	0.092291	0.094102	0.086303	0.098187	0.087664	0.088851	0.072165	0.064326	0.076534	0.078739	0.078702	0.083222	0.069128	0.069948	0.083364	0.083293	0.071373	0.075661	0.081233	0.078371	0.079508	0.063638	0.082284	0.072395	0.077572	0.086357	0.054458	0.05446	0.080181	0.074425	0.090691	0.062799	0.057118	0.062913	0.054271	0.052922	0.054331	0.089039	0.054271	0.054467	0.055765	0.052992	0.051527	0.052875	0.051877	0.050132	0.082999	0.058623	0.067399
Lasiurus atratus	0.102452	0.092297	0.086146	0.090664	0.10925	0.1104	0.101079	0.083372	0.087054	0.09967	0.111026	0.108797	0.084038	0.087661	0.10658	0.106092	0.089121	0.093513	0.104197	0.110547	0.10066	0.072202	0.116375	0.087754	0.102822	0.108896	0.073122	0.064441	0.096713	0.087739	0.087925	0.075863	0.070073	0.076002	0.065745	0.068649	0.065819	0.11674	0.067165	0.06741	0.067282	0.064471	0.064326	0.064326	0.063344	0.06155	0.0968	0.065687	0.080613
Lasiurus blossevillii	0.0973	0.091709	0.080972	0.086958	0.108492	0.109652	0.100185	0.082486	0.086181	0.100546	0.110171	0.108248	0.084624	0.0868	0.105703	0.105229	0.088268	0.092684	0.105127	0.109694	0.101553	0.069944	0.113954	0.088382	0.100546	0.108149	0.075205	0.062028	0.0959	0.089818	0.081271	0.073496	0.067684	0.073631	0.063341	0.066255	0.063413	0.114512	0.064767	0.063573	0.06488	0.062057	0.061917	0.061917	0.060915	0.059128	0.098963	0.063286	0.07971
Lasiurus borealis	0.100696	0.096626	0.083017	0.090419	0.111989	0.113131	0.108323	0.086051	0.092705	0.103839	0.116839	0.111491	0.088204	0.093261	0.112384	0.111792	0.094725	0.099132	0.108434	0.116335	0.10487	0.074944	0.11928	0.092032	0.099578	0.105612	0.07867	0.067106	0.096278	0.093344	0.08332	0.07423	0.068465	0.074365	0.068405	0.071313	0.068482	0.113399	0.069826	0.07008	0.069948	0.067137	0.066987	0.066987	0.066022	0.064212	0.103933	0.068346	0.086204
Lasiurus cinereus	0.081697	0.074756	0.061561	0.073056	0.087903	0.089092	0.080047	0.060242	0.06506	0.083441	0.086608	0.090907	0.065003	0.070131	0.082258	0.082206	0.07156	0.075861	0.087654	0.086241	0.084262	0.050244	0.092719	0.068161	0.074753	0.083518	0.055909	0.04189	0.077503	0.068764	0.071773	0.054411	0.048783	0.054509	0.043197	0.043236	0.043244	0.09254	0.04458	0.044741	0.044656	0.041909	0.041816	0.041816	0.039326	0.039094	0.079017	0.04316	0.060347
Lasiurus ega	0.0741	0.067223	0.058433	0.069826	0.078461	0.079659	0.075122	0.051439	0.063294	0.07423	0.080098	0.081556	0.053243	0.05837	0.075799	0.075861	0.059772	0.06399	0.078242	0.079761	0.074951	0.047215	0.087165	0.056048	0.071373	0.080043	0.05292	0.037561	0.071373	0.062745	0.062874	0.04719	0.041639	0.047275	0.038863	0.041641	0.038905	0.084746	0.037495	0.040376	0.0403	0.037577	0.037495	0.037495	0.036373	0.034796	0.074295	0.033377	0.055815
Lasiurus intermedius	0.075595	0.068707	0.058484	0.069887	0.078531	0.07973	0.07374	0.051483	0.063349	0.074295	0.080169	0.081628	0.053289	0.058421	0.075867	0.075928	0.059824	0.064046	0.078311	0.079832	0.075018	0.042951	0.087252	0.056098	0.071435	0.080113	0.052966	0.037592	0.071435	0.062799	0.062929	0.050003	0.044428	0.050093	0.038896	0.041676	0.038938	0.087736	0.040266	0.040411	0.040335	0.037609	0.037527	0.037527	0.036404	0.034825	0.07436	0.033405	0.055863
Lasiurus seminolus	0.096106	0.092047	0.079987	0.087348	0.105716	0.106868	0.09763	0.080113	0.083738	0.099399	0.10747	0.104029	0.080749	0.084372	0.103056	0.102634	0.08582	0.090178	0.103908	0.10701	0.100383	0.073473	0.114325	0.084353	0.099399	0.105422	0.072928	0.061337	0.093344	0.087348	0.078834	0.072673	0.066929	0.072805	0.062636	0.065516	0.062706	0.113193	0.064046	0.064278	0.064157	0.061366	0.061229	0.061229	0.060234	0.058471	0.09931	0.062582	0.077369
Lasiurus xanthinus	0.071248	0.064383	0.054236	0.065571	0.074087	0.075293	0.070786	0.047273	0.059032	0.069948	0.075706	0.077233	0.049038	0.054178	0.071423	0.07156	0.055573	0.059772	0.07388	0.075389	0.070626	0.042951	0.082284	0.051725	0.067104	0.07573	0.048741	0.033463	0.067104	0.058522	0.058642	0.045808	0.040266	0.04589	0.034766	0.037529	0.034804	0.083293	0.03613	0.036259	0.036191	0.033478	0.033405	0.033405	0.032261	0.030714	0.070009	0.029308	0.051616
Miniopterus australis	0.109396	0.105137	0.090125	0.10199	0.142972	0.145625	0.142142	0.117074	0.137022	0.138837	0.146189	0.137554	0.121057	0.12904	0.143217	0.142056	0.13056	0.132083	0.140988	0.147124	0.138687	0.108494	0.15748	0.121177	0.136012	0.139227	0.123321	0.109596	0.138837	0.131162	0.113024	0.120079	0.116965	0.120304	0.109396	0.109497	0.109525	0.134973	0.110884	0.111297	0.111084	0.11563	0.110884	0.110884	0.111668	0.112476	0.143605	0.109495	0.123777
Miniopterus fraterculus	0.100428	0.096198	0.081365	0.093098	0.13345	0.136104	0.134228	0.108013	0.126106	0.129517	0.135066	0.126707	0.111886	0.119864	0.133676	0.132695	0.121368	0.122875	0.131512	0.136034	0.129282	0.099251	0.145052	0.111775	0.126705	0.129878	0.112683	0.100611	0.129517	0.121923	0.10397	0.110987	0.107913	0.111193	0.100428	0.100521	0.100546	0.127173	0.101902	0.102279	0.102084	0.106579	0.101902	0.101902	0.102618	0.103469	0.134227	0.100518	0.113095
Miniopterus inflatus	0.101899	0.097664	0.082804	0.094556	0.135006	0.137659	0.134226	0.109497	0.127637	0.131041	0.136626	0.128229	0.113387	0.121365	0.135236	0.134225	0.122872	0.124381	0.133061	0.137589	0.13082	0.100766	0.146792	0.113315	0.128227	0.131407	0.114177	0.102084	0.131041	0.123434	0.102483	0.110984	0.10791	0.11119	0.101899	0.101993	0.102018	0.128701	0.103374	0.103757	0.10356	0.108062	0.103374	0.103374	0.104101	0.104945	0.134225	0.10199	0.114596
Miniopterus natalensis	0.099656	0.095145	0.077892	0.090375	0.137514	0.137514	0.135871	0.109434	0.124733	0.132464	0.137787	0.131092	0.113991	0.122113	0.136324	0.135871	0.123723	0.125336	0.134232	0.137787	0.132464	0.100857	0.144602	0.11581	0.129328	0.132728	0.114433	0.10152	0.132333	0.124207	0.103429	0.109431	0.106156	0.109649	0.101323	0.101323	0.10145	0.133251	0.102898	0.103305	0.103095	0.107901	0.102898	0.102898	0.103205	0.104575	0.137378	0.098276	0.113275
Miniopterus schreibersii	0.100428	0.096198	0.081365	0.093098	0.13345	0.136104	0.134228	0.108013	0.126106	0.129517	0.135066	0.126707	0.111886	0.119864	0.133676	0.132695	0.121368	0.122875	0.131512	0.136034	0.129282	0.099251	0.145052	0.111775	0.126705	0.129878	0.112683	0.100611	0.129517	0.121923	0.10397	0.110987	0.107913	0.111193	0.100428	0.100521	0.100546	0.127173	0.101902	0.102279	0.102084	0.106579	0.101902	0.101902	0.102618	0.103469	0.134227	0.100518	0.113095
Miniopterus tristis	0.109891	0.108597	0.093455	0.105419	0.142071	0.144736	0.147543	0.116101	0.138952	0.136391	0.148477	0.136647	0.12009	0.128109	0.147076	0.145837	0.129634	0.131162	0.138511	0.149409	0.136218	0.112087	0.160095	0.120186	0.138193	0.146113	0.125411	0.113092	0.137936	0.130234	0.116562	0.118899	0.117285	0.119121	0.112884	0.11299	0.113019	0.138711	0.114384	0.114813	0.117606	0.119176	0.114384	0.114384	0.115199	0.115992	0.141166	0.112987	0.125645
Murina cyclotis	0.062585	0.061393	0.049934	0.055575	0.079998	0.081194	0.075191	0.057074	0.063241	0.072866	0.084588	0.081631	0.060349	0.064048	0.077335	0.077369	0.06546	0.069707	0.076857	0.084232	0.073575	0.035796	0.088801	0.063356	0.071438	0.0758	0.055671	0.03753	0.06563	0.06563	0.06707	0.04992	0.047112	0.050009	0.038832	0.038866	0.03614	0.09343	0.037465	0.037599	0.040268	0.03618	0.034739	0.034739	0.036344	0.036131	0.077098	0.038864	0.051573
Murina huttoni	0.059883	0.058683	0.04725	0.052881	0.07868	0.079881	0.073879	0.054373	0.060511	0.070139	0.081794	0.078888	0.057624	0.061342	0.074546	0.07463	0.062752	0.066995	0.074085	0.08145	0.070821	0.033054	0.084084	0.06056	0.068712	0.073066	0.052972	0.034861	0.064331	0.062916	0.064353	0.047237	0.044434	0.047321	0.036165	0.036198	0.033474	0.090669	0.0348	0.034925	0.037596	0.036244	0.032077	0.032077	0.033663	0.033466	0.074368	0.036196	0.048875
Murina tubinaris	0.066929	0.064326	0.055589	0.061282	0.072698	0.073908	0.072293	0.054273	0.063239	0.068584	0.081639	0.077301	0.057517	0.058421	0.074405	0.074491	0.059824	0.064046	0.072495	0.081296	0.069249	0.035794	0.085535	0.060444	0.071435	0.078672	0.051481	0.037529	0.062799	0.062799	0.065649	0.049918	0.04711	0.050007	0.03883	0.038864	0.036138	0.090499	0.037464	0.037597	0.040266	0.038915	0.034737	0.034737	0.036342	0.03613	0.07423	0.03613	0.051571
Myotis albescens	0.057022	0.055817	0.047206	0.058423	0.068288	0.069506	0.059324	0.041749	0.051884	0.057219	0.068435	0.064385	0.047642	0.048618	0.062733	0.061604	0.050005	0.05418	0.060917	0.06815	0.05777	0.017711	0.072528	0.050291	0.055815	0.062913	0.03893	0.026629	0.055719	0.052922	0.05294	0.038864	0.036101	0.038934	0.025236	0.025259	0.025263	0.074493	0.026584	0.026678	0.029334	0.027994	0.023891	0.023891	0.025405	0.025257	0.059982	0.025257	0.040441
Myotis bechsteinii	0.061648	0.057371	0.049792	0.058689	0.077851	0.079225	0.0687	0.051337	0.057493	0.067848	0.075067	0.078536	0.056204	0.05864	0.070571	0.069533	0.060117	0.064563	0.07043	0.074627	0.068541	0.02088	0.080142	0.058132	0.064799	0.06935	0.046905	0.032355	0.067724	0.061765	0.064757	0.045326	0.039503	0.045412	0.030868	0.032326	0.030903	0.081718	0.032296	0.032387	0.033786	0.033803	0.029443	0.029443	0.030955	0.030896	0.073789	0.035189	0.048497
Myotis bocagii	0.065516	0.061499	0.052801	0.064104	0.078534	0.079733	0.072296	0.054275	0.058983	0.070011	0.078705	0.077304	0.057519	0.061231	0.072947	0.071626	0.059826	0.064048	0.073948	0.078374	0.070691	0.006766	0.083825	0.060447	0.062911	0.071503	0.047313	0.032075	0.068467	0.062802	0.060001	0.044392	0.041606	0.044472	0.030663	0.033408	0.030696	0.083222	0.03202	0.029413	0.034797	0.033451	0.026606	0.026606	0.030869	0.030689	0.074232	0.033406	0.047396
Myotis daubentoni	0.05872	0.05455	0.045797	0.05589	0.073014	0.074359	0.062648	0.045866	0.051822	0.061887	0.070296	0.069314	0.04911	0.052967	0.064436	0.063513	0.051534	0.05584	0.064306	0.069895	0.062503	0.012291	0.074714	0.050928	0.054596	0.063345	0.040113	0.02604	0.060327	0.053108	0.054566	0.038633	0.035789	0.038704	0.024608	0.027408	0.02464	0.078304	0.025994	0.026089	0.028823	0.027444	0.023223	0.023223	0.024675	0.024629	0.066201	0.027406	0.040255
Myotis goudoti	0.057217	0.048541	0.043968	0.052802	0.071808	0.073186	0.059705	0.044074	0.048685	0.061933	0.067506	0.069539	0.047375	0.049868	0.061516	0.060615	0.051333	0.055741	0.064411	0.067111	0.062564	0.009694	0.071726	0.049221	0.054471	0.06194	0.038199	0.020992	0.058852	0.052944	0.052916	0.033817	0.030924	0.033881	0.019542	0.022389	0.019564	0.074196	0.020954	0.021013	0.025247	0.021002	0.018133	0.018133	0.019597	0.018149	0.064856	0.023805	0.038339
Myotis ikonnikovi	0.052788	0.049994	0.042506	0.051321	0.067171	0.06855	0.055136	0.039672	0.047159	0.05741	0.062873	0.064901	0.042918	0.045437	0.056914	0.056084	0.046893	0.051275	0.059806	0.062507	0.057993	0.011075	0.066565	0.044721	0.052932	0.060378	0.033868	0.019555	0.052884	0.048482	0.051432	0.032345	0.029461	0.032406	0.018112	0.020949	0.018132	0.072599	0.019519	0.019574	0.023798	0.020977	0.016706	0.016706	0.018162	0.018127	0.060321	0.022361	0.036847
Myotis latirostris	0.055676	0.051667	0.043105	0.051487	0.074161	0.075368	0.062237	0.047319	0.051887	0.061446	0.068501	0.070078	0.050487	0.054231	0.062794	0.061662	0.055628	0.059831	0.065222	0.068215	0.062039	0.017727	0.072531	0.053218	0.058681	0.067231	0.043166	0.025303	0.061395	0.055772	0.050208	0.037532	0.034771	0.037599	0.023913	0.026632	0.023938	0.077443	0.02526	0.025349	0.028006	0.026666	0.022568	0.022568	0.024073	0.023933	0.067111	0.026631	0.040443
Myotis macrotarsus	0.057148	0.052884	0.048277	0.057148	0.073176	0.07455	0.061076	0.045437	0.052991	0.06329	0.068876	0.070894	0.048747	0.051227	0.062892	0.061972	0.052691	0.057096	0.065787	0.068474	0.063934	0.013851	0.073242	0.050602	0.055827	0.063293	0.039597	0.025195	0.060208	0.054304	0.057271	0.038051	0.035148	0.036683	0.023734	0.026592	0.023761	0.075551	0.025149	0.02522	0.026614	0.026628	0.022321	0.022321	0.023801	0.023755	0.063232	0.028011	0.042607
Myotis montivagus	0.057096	0.057358	0.046863	0.055726	0.076297	0.077671	0.064146	0.048395	0.054515	0.066332	0.07199	0.073973	0.051742	0.054206	0.062951	0.062029	0.055676	0.060099	0.068885	0.071569	0.067008	0.015261	0.075014	0.053628	0.060318	0.064841	0.042529	0.026639	0.060263	0.054353	0.058803	0.039526	0.036614	0.039601	0.025172	0.028037	0.0252	0.078655	0.02659	0.025242	0.030914	0.028075	0.023755	0.023755	0.025242	0.025194	0.066271	0.02946	0.044101
Myotis myotis	0.059772	0.05717	0.048547	0.059772	0.074021	0.075226	0.064979	0.047233	0.054647	0.062799	0.071272	0.070011	0.050394	0.054131	0.062675	0.061548	0.055525	0.059721	0.066596	0.070974	0.063405	0.017694	0.075666	0.053117	0.061388	0.068527	0.043087	0.027956	0.061282	0.055669	0.052892	0.040198	0.037432	0.04027	0.02656	0.029284	0.026589	0.077299	0.027908	0.028007	0.027955	0.029322	0.025214	0.025214	0.026738	0.026582	0.066987	0.029283	0.043162
Myotis tricolor	0.055676	0.051414	0.043915	0.052738	0.06862	0.069997	0.056578	0.041081	0.04858	0.058836	0.064324	0.066396	0.044341	0.046849	0.058364	0.057512	0.048306	0.052691	0.061254	0.06395	0.059433	0.009674	0.068176	0.046156	0.054353	0.061805	0.035273	0.020948	0.055777	0.0499	0.052852	0.033746	0.030859	0.033809	0.019501	0.022342	0.019523	0.071022	0.02091	0.020968	0.025194	0.022372	0.018095	0.018095	0.019556	0.019518	0.061746	0.023755	0.038257
Myotis velifer	0.05837	0.05717	0.048547	0.059772	0.069671	0.070885	0.060694	0.043089	0.053241	0.057167	0.069821	0.065745	0.048995	0.04996	0.064117	0.062963	0.051349	0.055525	0.060862	0.06953	0.057717	0.01907	0.074059	0.05168	0.057167	0.064271	0.040266	0.027956	0.057069	0.054271	0.054289	0.040198	0.037432	0.04027	0.02656	0.026584	0.026589	0.075861	0.027908	0.028007	0.030662	0.029322	0.025214	0.025214	0.026738	0.026582	0.062745	0.026582	0.041783
Myotis volans	0.052834	0.05162	0.04169	0.052834	0.068291	0.069509	0.059326	0.041751	0.049082	0.057221	0.065544	0.061555	0.044855	0.04862	0.059856	0.05878	0.050007	0.054182	0.06092	0.065271	0.057772	0.014964	0.069328	0.047427	0.055817	0.062916	0.034887	0.022587	0.055721	0.050136	0.047371	0.03477	0.032021	0.034831	0.021207	0.023913	0.021229	0.074496	0.022548	0.022628	0.02528	0.023944	0.019867	0.019867	0.021348	0.021224	0.061393	0.023912	0.037658
Myotis welwitschii	0.061337	0.05732	0.048673	0.05993	0.07568	0.076886	0.06659	0.048745	0.056204	0.064383	0.072923	0.071628	0.051931	0.055671	0.067189	0.065974	0.054273	0.058473	0.068219	0.072617	0.065006	0.016364	0.077508	0.054704	0.060137	0.068709	0.044582	0.029384	0.062856	0.057219	0.057238	0.041676	0.038897	0.041751	0.02798	0.030716	0.02801	0.07895	0.029334	0.029438	0.032101	0.030756	0.026628	0.026628	0.028167	0.028003	0.068587	0.030715	0.04466
Myotis yumanensis	0.056971	0.058575	0.049932	0.061176	0.071119	0.07233	0.06212	0.044468	0.054647	0.058572	0.071272	0.067165	0.050394	0.051349	0.065561	0.06438	0.052739	0.056922	0.062292	0.070974	0.059136	0.020447	0.074059	0.053117	0.058572	0.065687	0.041639	0.029309	0.058471	0.055669	0.055687	0.041568	0.038797	0.041643	0.027908	0.027933	0.027938	0.077299	0.029259	0.029362	0.032018	0.030677	0.02656	0.02656	0.028095	0.027932	0.064157	0.027932	0.043162
Neoromicia brunnea	0.099132	0.099491	0.094585	0.106522	0.020152	0.022799	0.057446	0.038701	0.076129	0.038764	0.066454	0.047072	0.040441	0.027839	0.060806	0.062528	0.029185	0.033237	0.040709	0.067609	0.037753	0.067673	0.068716	0.03998	0.074035	0.085596	0.062691	0.056973	0.037464	0.03883	0.094926	0.065401	0.065344	0.065519	0.056776	0.058223	0.056838	0.071186	0.056776	0.05698	0.061071	0.055505	0.054041	0.055383	0.054406	0.052649	0.04711	0.05832	0.069889
Neoromicia nana	0.087506	0.089283	0.083026	0.094813	0.032569	0.035222	0.047707	0.025195	0.061874	0.030689	0.053724	0.036194	0.025409	0.00393	0.046717	0.048701	0.005243	0.009195	0.032481	0.056381	0.028219	0.058996	0.056235	0.026	0.065687	0.0743	0.050134	0.04589	0.025236	0.027933	0.083323	0.055623	0.052786	0.055723	0.045732	0.047154	0.045782	0.061337	0.045732	0.044514	0.049963	0.044452	0.043018	0.044355	0.041887	0.041641	0.036101	0.045849	0.058729
Neoromicia rendalli	0.105419	0.108795	0.09934	0.111387	0	0.002644	0.061903	0.044317	0.079298	0.04715	0.071019	0.052786	0.044736	0.033349	0.065325	0.068405	0.034708	0.038797	0.049239	0.072165	0.044812	0.073805	0.075369	0.045791	0.08004	0.090261	0.067162	0.062802	0.043087	0.047231	0.0997	0.071311	0.071248	0.07144	0.062582	0.064048	0.062652	0.074165	0.062582	0.062809	0.066929	0.061313	0.059826	0.061176	0.060234	0.058421	0.055621	0.064157	0.072994
Neoromicia somalica	0.09058	0.093849	0.086074	0.097924	0.043719	0.046371	0.053362	0.029284	0.073573	0.010507	0.058037	0.018497	0.030925	0.02656	0.058107	0.058471	0.027908	0.030611	0.013339	0.059218	0.009272	0.06639	0.059314	0.031648	0.069948	0.081484	0.055813	0.052922	0.036191	0.038929	0.086383	0.064157	0.061282	0.064273	0.052739	0.051395	0.052797	0.065685	0.052739	0.052929	0.054224	0.051462	0.050005	0.051349	0.050343	0.048616	0.040335	0.057069	0.061657
Nyctalus leisleri	0.090823	0.086588	0.083392	0.095235	0.059494	0.060724	0.02828	0.041712	0.069433	0.055669	0.020159	0.059982	0.046205	0.044428	0.028428	0.029283	0.045808	0.04996	0.057906	0.020078	0.056203	0.065102	0.022263	0.048812	0.07156	0.0817	0.053149	0.050263	0.054364	0.051569	0.089546	0.060083	0.057217	0.060192	0.045925	0.050134	0.045976	0.065742	0.048699	0.047482	0.047392	0.047416	0.044582	0.044542	0.044883	0.04458	0.058623	0.057217	0.06324
Nyctalus noctula	0.095235	0.093933	0.089224	0.101149	0.065225	0.066446	0.029648	0.048618	0.075218	0.059876	0.021518	0.064215	0.050394	0.048574	0.033944	0.034708	0.04996	0.054131	0.065045	0.021432	0.060451	0.070984	0.023766	0.053117	0.075861	0.086051	0.057365	0.055863	0.058572	0.055765	0.095438	0.065742	0.062854	0.065862	0.052875	0.054319	0.052933	0.068584	0.052875	0.051667	0.054364	0.051595	0.050134	0.051481	0.050474	0.048741	0.062854	0.062854	0.068948
Nycticeinops schlieffenii	0.080205	0.083394	0.075766	0.085991	0.043694	0.046344	0.047719	0.00656	0.061943	0.032027	0.053738	0.037539	0.006621	0.023817	0.049552	0.05006	0.025158	0.029193	0.035248	0.05493	0.03096	0.054621	0.054578	0.006773	0.059996	0.071396	0.044555	0.038974	0.033386	0.030671	0.074603	0.050017	0.047204	0.050107	0.038841	0.040246	0.038883	0.054286	0.038841	0.03898	0.043026	0.037556	0.036142	0.037474	0.036383	0.034776	0.034776	0.043063	0.053074
Nycticeius humeralis	0.080703	0.08538	0.07768	0.089456	0.062765	0.063998	0.065521	0.049098	0.065252	0.060472	0.07041	0.064799	0.050895	0.051856	0.070497	0.070652	0.05326	0.057486	0.064257	0.070114	0.06106	0.057974	0.076449	0.05366	0.064742	0.073407	0.056319	0.046339	0.062001	0.059156	0.086556	0.058999	0.056122	0.059107	0.042047	0.046261	0.043484	0.082309	0.044826	0.044989	0.042047	0.04214	0.042047	0.042047	0.042332	0.03931	0.070652	0.050408	0.056322
Otonycteris hemprichii	0.071373	0.068767	0.061353	0.0728	0.068286	0.069503	0.065036	0.047273	0.05479	0.062854	0.071335	0.068647	0.050437	0.051393	0.067067	0.067279	0.052784	0.056971	0.066655	0.071037	0.063461	0.041607	0.077428	0.053164	0.058522	0.064215	0.036252	0.026628	0.058522	0.055717	0.067243	0.038863	0.036099	0.038932	0.026582	0.029309	0.026611	0.081697	0.027932	0.028031	0.030688	0.02664	0.025235	0.025235	0.024049	0.02391	0.064212	0.027955	0.046046
Parastrellus hesperus	0.098453	0.097325	0.089463	0.101424	0.083454	0.084651	0.075389	0.063075	0.076875	0.07764	0.080241	0.07923	0.065003	0.063018	0.079012	0.079017	0.064436	0.068704	0.083218	0.079904	0.078402	0.062343	0.083908	0.068161	0.070439	0.076266	0.054599	0.051794	0.074753	0.069006	0.089627	0.061548	0.060083	0.06166	0.051613	0.047476	0.051671	0.094014	0.051613	0.0518	0.050218	0.050329	0.048868	0.050218	0.0492	0.047474	0.080465	0.058775	0.067695
Perimyotis subflavus	0.064271	0.067343	0.059947	0.071375	0.066725	0.067944	0.05355	0.041678	0.05329	0.055719	0.058141	0.064273	0.043387	0.047152	0.056882	0.057269	0.048535	0.052696	0.060811	0.0579	0.056254	0.041609	0.061124	0.045914	0.05712	0.065633	0.034827	0.026629	0.051439	0.048659	0.067245	0.038864	0.036101	0.038934	0.026539	0.027911	0.026568	0.067223	0.026539	0.026633	0.030638	0.025249	0.023872	0.025194	0.02403	0.022528	0.059878	0.033378	0.044584
Pipistrellus coromandra	0.109188	0.106382	0.101546	0.11371	0.078672	0.079873	0.05209	0.058676	0.09478	0.064324	0.03667	0.072994	0.063405	0.061441	0.049537	0.050046	0.062854	0.067104	0.0696	0.036521	0.064946	0.087832	0.040504	0.066509	0.086278	0.095323	0.076263	0.071815	0.071686	0.071686	0.103414	0.081915	0.078947	0.082065	0.065857	0.067341	0.068782	0.080465	0.068704	0.067525	0.070254	0.067431	0.065916	0.067279	0.06637	0.064492	0.073184	0.076061	0.08821
Pipistrellus hesperidus	0.098187	0.094102	0.087763	0.099667	0.07244	0.073647	0.036521	0.052786	0.07958	0.062691	0.007984	0.067048	0.054602	0.052739	0.038101	0.038797	0.054131	0.055525	0.067916	0.007952	0.063295	0.07246	0.010285	0.057442	0.080181	0.090422	0.060187	0.057269	0.062799	0.059979	0.093961	0.067162	0.064268	0.067284	0.054271	0.055719	0.054331	0.075728	0.054271	0.053066	0.055765	0.052992	0.051527	0.052875	0.051877	0.050132	0.067104	0.062854	0.073251
Pipistrellus javanicus	0.108891	0.103102	0.101271	0.113399	0.081388	0.082581	0.056182	0.061337	0.097497	0.069826	0.043584	0.078534	0.068946	0.066929	0.053646	0.054085	0.068346	0.069765	0.072303	0.043407	0.070502	0.089096	0.045072	0.072199	0.092044	0.095067	0.078947	0.073058	0.077231	0.07436	0.101641	0.083146	0.080181	0.083298	0.065685	0.070011	0.068602	0.086048	0.071373	0.070203	0.07007	0.070105	0.067165	0.067104	0.066195	0.067162	0.078739	0.077299	0.090907
Pipistrellus kuhlii	0.102727	0.100121	0.095178	0.107198	0.071056	0.072266	0.037934	0.051439	0.078193	0.059927	0.022861	0.064271	0.050437	0.051393	0.038134	0.03883	0.052784	0.056971	0.065102	0.022769	0.060504	0.076972	0.025249	0.053164	0.081697	0.091965	0.063073	0.060033	0.061441	0.058623	0.101457	0.071498	0.068584	0.071628	0.058522	0.05717	0.058587	0.071498	0.058522	0.057325	0.060031	0.057245	0.055767	0.057118	0.056147	0.054364	0.062908	0.068584	0.071878
Pipistrellus nathusii	0.084947	0.085253	0.079018	0.090796	0.058049	0.059282	0.02282	0.038952	0.065099	0.048685	0.01747	0.051509	0.040637	0.038918	0.024306	0.025228	0.040289	0.044416	0.053633	0.0174	0.049151	0.060697	0.019293	0.043089	0.064303	0.074406	0.047542	0.046072	0.048769	0.045991	0.08512	0.055845	0.052996	0.055946	0.043148	0.044566	0.043192	0.061477	0.043145	0.041916	0.044606	0.041861	0.040428	0.041769	0.040701	0.03905	0.052996	0.052996	0.058965
Pipistrellus paterculus	0.10899	0.104691	0.102851	0.115012	0.0844	0.085589	0.057646	0.061391	0.097585	0.069887	0.043622	0.077166	0.066146	0.066987	0.055111	0.055525	0.068405	0.069826	0.075265	0.043444	0.070564	0.087671	0.048202	0.069322	0.090499	0.095152	0.081915	0.074559	0.077299	0.074425	0.103227	0.084671	0.081697	0.084827	0.068584	0.070073	0.071516	0.084671	0.071435	0.067407	0.072992	0.070166	0.065802	0.067162	0.067685	0.067221	0.075928	0.075928	0.090988
Pipistrellus pipistrellus	0.096884	0.095753	0.089384	0.101332	0.065341	0.066563	0.032446	0.048701	0.075352	0.054271	0.020159	0.058575	0.050481	0.045886	0.029855	0.030688	0.047271	0.051437	0.059329	0.020078	0.054791	0.068161	0.022242	0.053211	0.074556	0.083296	0.057465	0.05596	0.055861	0.055861	0.09413	0.065857	0.062963	0.065977	0.052966	0.054413	0.053024	0.070131	0.052966	0.051756	0.054458	0.051684	0.05022	0.051569	0.050561	0.048824	0.060135	0.060135	0.069069
Pipistrellus pygmaeus	0.096911	0.095779	0.089408	0.10136	0.065358	0.06658	0.032454	0.048713	0.075372	0.054284	0.020163	0.058589	0.050493	0.045898	0.029862	0.030695	0.047282	0.051449	0.059344	0.020082	0.054805	0.068179	0.022248	0.053225	0.074575	0.083318	0.057479	0.055974	0.055875	0.055875	0.094156	0.065873	0.062979	0.065993	0.052979	0.054427	0.053037	0.070149	0.052979	0.051768	0.054471	0.051697	0.050232	0.051582	0.050574	0.048836	0.06015	0.06015	0.069086
Pipistrellus tenuis	0.103414	0.100609	0.100272	0.112442	0.077374	0.07858	0.052201	0.060158	0.090519	0.065881	0.038235	0.074517	0.06354	0.062986	0.04969	0.050198	0.064404	0.067245	0.071199	0.038079	0.06652	0.086514	0.042257	0.066655	0.08508	0.094049	0.077874	0.07053	0.073275	0.070403	0.099144	0.080636	0.077668	0.080785	0.064572	0.066056	0.067498	0.080714	0.067422	0.066238	0.06897	0.066145	0.064631	0.065996	0.065076	0.063206	0.073345	0.07478	0.086929
Plecotus auritus	0.057254	0.053184	0.045966	0.057201	0.055299	0.056539	0.047943	0.028045	0.042202	0.045995	0.053994	0.054449	0.029628	0.036184	0.051209	0.051692	0.037552	0.041666	0.049486	0.05377	0.046435	0.024756	0.058121	0.03178	0.046074	0.054496	0.028066	0.010557	0.043152	0.037647	0.050354	0.022599	0.019895	0.022639	0.011875	0.014548	0.011888	0.061589	0.013205	0.013251	0.015894	0.011901	0.010548	0.010548	0.009284	0.009231	0.048731	0.017217	0.033653
Plecotus austriacus	0.054324	0.053111	0.043142	0.054324	0.058124	0.059358	0.050732	0.032105	0.04211	0.050138	0.056818	0.055822	0.0351	0.038901	0.05403	0.054465	0.040272	0.044396	0.053702	0.056582	0.050618	0.023311	0.061246	0.035987	0.045971	0.051578	0.026675	0.010544	0.045892	0.040374	0.053035	0.019868	0.018515	0.019903	0.01185	0.014517	0.011862	0.064388	0.013176	0.013222	0.01586	0.011875	0.010526	0.010526	0.009264	0.009211	0.051487	0.01718	0.033581
Plecotus gaisleri	0.055749	0.051735	0.044542	0.055749	0.056723	0.057961	0.049346	0.029399	0.040739	0.048769	0.055416	0.054445	0.032366	0.037548	0.052629	0.053087	0.038918	0.043035	0.052309	0.055186	0.049236	0.021933	0.059756	0.033183	0.044606	0.052998	0.026687	0.009223	0.044529	0.039017	0.05166	0.019876	0.018522	0.019911	0.01053	0.013193	0.010532	0.063	0.011855	0.011896	0.014534	0.010552	0.009207	0.009207	0.007938	0.007893	0.048727	0.014522	0.032228
Plecotus macrobullaris	0.061282	0.057269	0.050017	0.061282	0.059389	0.060618	0.052	0.03202	0.046243	0.051393	0.058088	0.057071	0.033635	0.040164	0.055305	0.055717	0.041533	0.045653	0.054969	0.057847	0.051884	0.027458	0.062702	0.034482	0.050089	0.058524	0.030714	0.014514	0.04715	0.041639	0.052983	0.02656	0.02385	0.026607	0.015818	0.018497	0.015835	0.062799	0.017149	0.017209	0.019849	0.015852	0.01449	0.01449	0.01325	0.013174	0.052739	0.021169	0.037656
Rhogeessa aeneus	0.089142	0.085073	0.083192	0.088983	0.08141	0.082603	0.067686	0.058538	0.073592	0.072819	0.074003	0.080134	0.058997	0.064117	0.072639	0.072755	0.062706	0.066946	0.078262	0.073694	0.073526	0.05183	0.077146	0.061914	0.045976	0.048797	0.061457	0.04321	0.069966	0.067121	0.092264	0.057132	0.054284	0.057236	0.044439	0.04586	0.047253	0.087526	0.047202	0.044599	0.051449	0.04592	0.044479	0.045819	0.044779	0.043097	0.078621	0.054284	0.065933
Rhogeessa alleni	0.096797	0.098634	0.090769	0.096623	0.0844	0.087137	0.069162	0.060033	0.082573	0.077231	0.078561	0.0817	0.066146	0.071311	0.078517	0.08004	0.069887	0.074165	0.078311	0.079761	0.076465	0.062175	0.082203	0.067794	0.053011	0.061497	0.067338	0.054507	0.075794	0.075794	0.09997	0.067221	0.064324	0.067343	0.05292	0.05717	0.055779	0.095149	0.058522	0.055918	0.057217	0.057245	0.054366	0.054317	0.054736	0.054364	0.084521	0.064324	0.071878
Rhogeessa mira	0.09188	0.090745	0.083023	0.088802	0.081243	0.082434	0.066237	0.058423	0.069128	0.072673	0.072532	0.077098	0.060294	0.06399	0.07262	0.072737	0.062582	0.066813	0.078102	0.072229	0.073378	0.048855	0.077123	0.061787	0.047271	0.050091	0.057118	0.043126	0.069826	0.066987	0.09061	0.052829	0.050003	0.052924	0.042977	0.044392	0.04578	0.084446	0.04573	0.043131	0.04719	0.04445	0.043016	0.044353	0.043305	0.041639	0.078462	0.052784	0.06155
Rhogeessa parvula	0.087766	0.086617	0.078928	0.084699	0.076977	0.078178	0.066435	0.052986	0.067896	0.070033	0.072751	0.077328	0.057638	0.061356	0.067031	0.067244	0.059948	0.064179	0.07252	0.072446	0.070713	0.047566	0.077381	0.059067	0.051588	0.054433	0.058694	0.040489	0.067185	0.064347	0.086489	0.052984	0.05015	0.05308	0.038976	0.043141	0.04177	0.089069	0.044482	0.044602	0.045942	0.043197	0.040385	0.040349	0.040657	0.040384	0.07582	0.05015	0.060316
Rhogeessa tumida	0.087658	0.086511	0.078831	0.084596	0.079923	0.081119	0.066237	0.05712	0.072129	0.071373	0.072532	0.078672	0.057567	0.062691	0.071169	0.071311	0.061282	0.065514	0.076785	0.072229	0.072065	0.050378	0.075517	0.060444	0.047352	0.050177	0.060031	0.043199	0.068525	0.065685	0.089307	0.055717	0.052875	0.055817	0.0403	0.044468	0.045858	0.08896	0.045808	0.043205	0.047271	0.044526	0.043089	0.044428	0.043379	0.04171	0.077163	0.052875	0.064495
Scotoecus hirundo	0.094997	0.093866	0.087545	0.099418	0.066505	0.06772	0.01599	0.044365	0.070707	0.055539	0.03671	0.059841	0.043321	0.047081	0.036754	0.037472	0.048462	0.052617	0.057668	0.036561	0.056071	0.066407	0.040592	0.045843	0.071391	0.084397	0.053024	0.05154	0.057034	0.054238	0.090627	0.064173	0.061297	0.064289	0.054144	0.052799	0.054204	0.071391	0.054144	0.052942	0.055635	0.052869	0.051407	0.052752	0.051755	0.050015	0.05989	0.061297	0.067358
Scotomanes ornatus	0.061176	0.05717	0.049932	0.061176	0.066664	0.067881	0.059166	0.038897	0.050436	0.055669	0.065365	0.062802	0.041962	0.04711	0.059693	0.060031	0.048491	0.052649	0.059329	0.065094	0.056203	0.033049	0.069186	0.044448	0.054271	0.062747	0.03616	0.018513	0.054178	0.048616	0.057088	0.030611	0.027885	0.030665	0.019816	0.02251	0.019836	0.070009	0.021152	0.021226	0.02387	0.019858	0.018481	0.018481	0.017263	0.017163	0.058421	0.02385	0.037656
Scotophilus borbonicus	0.112987	0.114593	0.104058	0.113193	0.126044	0.12716	0.120707	0.104029	0.118796	0.116204	0.126334	0.119446	0.10637	0.108398	0.118747	0.118037	0.109891	0.114384	0.116454	0.125785	0.11737	0.096575	0.133631	0.107662	0.111691	0.110294	0.108496	0.092212	0.120961	0.117929	0.117752	0.099578	0.096537	0.099763	0.08896	0.089042	0.087604	0.133929	0.090419	0.090669	0.093511	0.09209	0.086127	0.086048	0.088037	0.089039	0.12717	0.093594	0.1059
Scotophilus dinganii	0.114489	0.116098	0.105546	0.114697	0.127595	0.128708	0.122242	0.105517	0.120323	0.117713	0.127889	0.120963	0.107873	0.109891	0.120291	0.119553	0.111387	0.115887	0.117985	0.127333	0.118895	0.098094	0.135362	0.109204	0.113193	0.111795	0.109991	0.093681	0.12248	0.119444	0.119264	0.101058	0.098011	0.101246	0.090419	0.090502	0.089063	0.135477	0.09188	0.092135	0.094979	0.093558	0.087583	0.087503	0.089503	0.090499	0.128701	0.095064	0.107395
Scotophilus heathii	0.109991	0.111589	0.101089	0.110191	0.122949	0.124072	0.120707	0.101061	0.11575	0.113193	0.123231	0.116419	0.103372	0.105419	0.115665	0.115012	0.106907	0.111387	0.113398	0.122697	0.114326	0.096575	0.130178	0.106122	0.110191	0.108795	0.105514	0.08928	0.117929	0.114907	0.114735	0.096623	0.093594	0.096802	0.086048	0.086127	0.084693	0.13084	0.087503	0.087745	0.09058	0.089163	0.083222	0.083146	0.085111	0.086124	0.124116	0.090661	0.102915
Scotophilus kuhlii	0.103933	0.102541	0.093455	0.102449	0.110364	0.111508	0.105211	0.089042	0.106378	0.100967	0.110613	0.104123	0.091226	0.093344	0.103151	0.102727	0.09481	0.099221	0.102498	0.110138	0.101969	0.084276	0.117828	0.09363	0.099488	0.098102	0.096364	0.080325	0.10561	0.102634	0.102483	0.089039	0.086048	0.089203	0.077163	0.077233	0.075814	0.125874	0.0786	0.078816	0.081625	0.080221	0.074362	0.074295	0.076186	0.077231	0.111691	0.081697	0.093765
Scotophilus leucogaster	0.113454	0.115067	0.104476	0.113651	0.126594	0.127714	0.121228	0.104465	0.119306	0.116697	0.126754	0.119956	0.10682	0.108854	0.119262	0.11854	0.110354	0.114868	0.116956	0.126202	0.117873	0.096988	0.134126	0.108129	0.112163	0.110759	0.108953	0.092593	0.121477	0.118431	0.118253	0.098508	0.095459	0.098691	0.089326	0.089408	0.087964	0.134511	0.090791	0.091044	0.093898	0.092471	0.086481	0.086401	0.0884	0.089405	0.127717	0.093982	0.106345
Scotophilus nux	0.108595	0.110191	0.10118	0.108792	0.11515	0.116287	0.113178	0.09967	0.114336	0.111792	0.121798	0.115014	0.101969	0.104027	0.114234	0.113607	0.105514	0.109991	0.113503	0.121269	0.112912	0.092116	0.130314	0.104682	0.107295	0.108894	0.104121	0.087896	0.113503	0.113503	0.113333	0.095235	0.092209	0.095412	0.084671	0.084749	0.083315	0.13226	0.086124	0.086363	0.089197	0.087781	0.081845	0.08177	0.083726	0.084746	0.122706	0.089277	0.101518
Scotophilus viridis	0.1147	0.116313	0.10574	0.114909	0.127837	0.128952	0.122471	0.105711	0.120548	0.117931	0.128132	0.121188	0.108073	0.110093	0.120519	0.119776	0.111592	0.116101	0.118207	0.127574	0.119118	0.098188	0.135648	0.10931	0.113195	0.111798	0.110193	0.093852	0.122708	0.119666	0.119486	0.101243	0.09819	0.101432	0.090583	0.090666	0.089224	0.135733	0.092047	0.092302	0.095152	0.093728	0.087742	0.087661	0.089666	0.090664	0.128942	0.095238	0.107594
Tylonycteris pachypus	0.16504	0.165679	0.151578	0.162806	0.131197	0.133869	0.127333	0.113402	0.151231	0.127053	0.136217	0.129061	0.117586	0.12085	0.125175	0.124345	0.122368	0.126936	0.132127	0.137189	0.126794	0.142087	0.140573	0.118961	0.145367	0.154989	0.119883	0.133931	0.125758	0.121183	0.150568	0.135477	0.133804	0.135735	0.133431	0.133558	0.135139	0.07007	0.134973	0.133938	0.136772	0.133748	0.132017	0.133431	0.132969	0.130476	0.127406	0.136645	0.140667
Tylonycteris robustula	0.121406	0.121743	0.116666	0.129059	0.086106	0.088771	0.084153	0.067223	0.103661	0.083293	0.089102	0.093681	0.07075	0.074295	0.083289	0.083219	0.075728	0.08004	0.087496	0.090204	0.082645	0.093976	0.092071	0.070984	0.100118	0.113713	0.087815	0.083444	0.075928	0.073056	0.110831	0.086354	0.084821	0.085053	0.083146	0.083222	0.084693	0.023929	0.084596	0.084907	0.089118	0.083335	0.081772	0.083146	0.079287	0.080323	0.077435	0.089039	0.096974
Vespadelus regulus	0.089217	0.09248	0.087626	0.09951	0.049514	0.052173	0.053466	0.033442	0.067768	0.04179	0.062557	0.050188	0.033728	0.033412	0.056793	0.060044	0.034774	0.038871	0.04376	0.065223	0.039374	0.066465	0.065949	0.034519	0.071701	0.081863	0.057279	0.050188	0.021228	0.019887	0.087785	0.056983	0.055633	0.057086	0.050014	0.05145	0.050069	0.064338	0.050014	0.050194	0.054282	0.048734	0.047283	0.048627	0.047603	0.045896	0.006555	0.050143	0.064565
Vespertilio murinus	0.108993	0.110901	0.102853	0.115014	0.069797	0.072461	0.066415	0.057172	0.088686	0.070134	0.071275	0.068829	0.054794	0.05712	0.06701	0.068647	0.058524	0.062747	0.071049	0.072424	0.069374	0.084665	0.075669	0.057649	0.087739	0.099763	0.064664	0.067402	0.064439	0.061604	0.104535	0.077438	0.074493	0.07758	0.067165	0.067226	0.065819	0.083222	0.067165	0.06741	0.070134	0.064471	0.064385	0.065745	0.064827	0.06155	0.068767	0.071626	0.082211
[truncated: 91 more columns]
