# Supplementary material for: Hidden diversity in Senegalese bats and associated findings in the systematics of the family Vespertilionidae
Source: Front Zool. 2013 Aug 12;10:48. doi: 10.1186/1742-9994-10-48 (PMC3751436; doi:10.1186/1742-9994-10-48)
Supplement: Additional file 2 — List of nucleotide sequences obtained from GenBank used in this study. The table specifies the specimens and sequences used for each species. In some cases, data of two or more individuals were used to represent the respective species, because not all the genes were available from the same specimen. The table does not contain all the 217 specimens analysed for the nd1 gene by Mayer et al. [37]. See their publication for the comprehensive list of these specimens. Here, we list only those sequences from their study used in the analyses, which also contained our data. The list of full references is at the bottom of the table. [file 1742-9994-10-48-S2.xls]

## Sheet: Additional file 2
Taxon	Tissue collection no.	Museum catalog no.	Locality	cytb	tRNAThr	12S	tRNAVal	16S	rag1	rag2	nd1	References	Modifications to the original and notes
Natalidae
Natalus micropus	TK19454									AY141023		Hoofer et al., 2003
	TK19454					AF345925	AF345925	AF345925				Van Den Bussche and Hoofer, 2001
	TK9456	CM44580	St. Catherine, Jamaica	AY621024								Dávalos, 2005
Natalus stramineus	TK15661	TTU31458	St. John Parish, Dominica	AY621015								Dávalos, 2005
	TK15660									AY141024		Hoofer et al., 2003
	TK15664								AF447510			Teeling et al., 2002
	TK15660					AF345924	AF345924	AF345924				Van Den Bussche and Hoofer, 2001
Molossidae
Otomops martiensseni		FMNH137633	Muramuya, Burundi			AY495459	AY495459	AY495459				Hoofer and Van Den Bussche, 2003
		FMNH137633	Muramuya, Burundi							GU328097		Lack et al., 2010
				AY591534								Lamb et al., 2006
Tadarida brasiliensis									JN633614			Meredith et al., 2011
		OK430				AF263219	AF263219	AF263219				Van Den Bussche and Hoofer, 2000
		OK430								AY141019		Hoofer et al., 2003
				JF489129								Naidu et al., 2012
Cistugonidae
Cistugo lesueuri		no voucher	Algeria Forest, South Africa	AJ841961								Stadelmann et al., 2004b
Cistugo seabrae		MR-M977	Goodhouse, South Africa			GU328039	GU328039	GU328039		GU328052		Lack et al., 2010
		MR-M977	Goodhouse, South Africa	AJ841962								Stadelmann et al., 2004b
Miniopteridae
Miniopterus australis	TK20330		Central Province, Papua New Guinea			AY395864	AY395864	AY395864				Hoofer and Van Den Bussche, 2003
	TK20330		Central Province, Papua New Guinea							GU328066		Lack et al., 2010
		M28191	Vanatu	AY614735								Miller-Butterworth et al., 2005
Miniopterus fraterculus	TK33132	CM98058	Rift Valley Province, Kenya			AY495486	AY495486	AY495486				Hoofer and Van Den Bussche, 2003
	TK33132	CM98058	Rift Valley Province, Kenya							GU328067		Lack et al., 2010
									EF397723			Miller-Butterworth et al., 2007
		MR-M988	Knysna, South Africa	AJ841975								Stadelmann et al., 2004b
Miniopterus fuliginosus					EU367431							Han et al., 2008
			Niigata, Japan	AB085735								Sakai et al., 2003
		GZNU200319	Guizhou, China			DQ989605		DQ989622				Gu et al., 2008
			Kumamoto, Japan								AB079814	Kawai et al., 2003a
Miniopterus inflatus	TK33539	CM98079	Western Province, Kenya			AY495487	AY495487	AY495487				Hoofer and Van Den Bussche, 2003
	TK33539	CM98079	Western Province, Kenya							GU328068		Lack et al., 2010
		TM41802	Malawi	AY614737								Miller-Butterworth et al., 2005
Miniopterus manavi		FMNH194074	Grotte de Fandanana, Madagascar	FJ383130								Goodman et al., 2009
Miniopterus natalensis					AY228409							Miller-Butterworth et al., 2003
		MR-M993	Knysna, South Africa	AJ841976								Stadelmann et al., 2004b
										EF397725		Miller-Butterworth et al., 2007
Miniopterus schreibersii	TK40910	TTU70985	Beja Government, Tunisia			AY395865	AY395865	AY395865				Hoofer and Van Den Bussche, 2003
	TK40910	TTU70985	Beja Government, Tunisia							GU328070		Lack et al., 2010
			Catdere, Turkey		EU332362							Bilgin et al., 2008
				EF530312								Niu and Ma, 2007, unpubl.
											DQ915086	Mayer et al., 2007
Miniopterus tristis	TK20337	TTU36281	Central Province, Papua New Guinea			AY495489	AY495489	AY495489				Hoofer and Van Den Bussche, 2003
	TK20337	TTU36281	Central Province, Papua New Guinea							GU328071		Lack et al., 2010
Vespertilionidae
Antrozous dubiaquercus	F33200	ROM97719	Campeche, Mexico			AY395863	AY395863	AY395863				Hoofer and Van Den Bussche, 2003
	F33200	ROM97719	Campeche, Mexico							GU328050		Lack et al., 2010
	F33200	ROM97719	Campeche, Mexico	AY706850								Weyandt and Van Den Bussche, 2007
Antrozous pallidus	NK506	MSB40576	California, USA			GU328037	GU328037	GU328037		GU328045		Lack et al.. 2010
	NK506	MSB40576	California, USA	AY706854								Weyandt and Van Den Bussche, 2007
	TK 24740-3								AF447507			Teeling et al., 2002
Arielulus aureocollaris	F38447	ROM106169	Tuyen Quang Province, Vietnam			HM561621	HM561621	HM561621		HM561643		Roehrs et al., 2010
Arielulus cuprosus	TK152251	TTU108383	Mt. Penrisen, Malaysia	EU521631								Anwarali Khan et al., 2008
Barbastella barbastellus	IZEA3590	MHNG1804.094	Valais Province, Switzerland			AF326089	AF326089	AF326089				Hoofer and Van Den Bussche, 2003
	IZEA3590	MHNG1804.094	Valais Province, Switzerland							GU328049		Lack et al., 2010
			Southern Iberia	AF513750								Juste et al., 2003
											DQ915031	Mayer et al., 2007
Barbastella beijingensis		Biopsy	Beijing, China	EF534761							EF534767	Zhang et al., 2007
Barbastella leucomelas		Biopsy	Taiwan, China	EF534764								Zhang et al., 2007
			Japan								AB079816	Kawai et al., 2003a
Chalinolobus gouldii	RLH27	TCWC	Australia			AY495461	AY495461	AY495461				Hoofer and Van Den Bussche, 2003
	RLH27	TCWC	Australia							HM561665		Roehrs et al., 2010
Chalinolobus morio	05M3	TCWC	Australia			AY495462	AY495462	AY495462				Hoofer and Van Den Bussche, 2003
	05M3	TCWC	Australia							GU328054		Lack et al., 2010
Chalinolobus tuberculatus			New Zealand	AF321051	AF321051	AF321051	AF321051	AF321051			AF321051	Lin and Pemmy, 2001
Corynorhinus mexicanus	TK45849	UAMI	Michoacán, Mexico			AF326090	AF326090	AF326090				Hoofer and Van Den Bussche, 2003
	TK45849	UAMI	Michoacán, Mexico							GU328053		Lack et al., 2010
			Guanaceví, Mexico	AY776038								Piaggio and Perkins, 2005
Corynorhinus rafinesquii	TK5959	TTU45380	Arkansas, USA							GU328055		Lack et al., 2010
		M8121		JN209841	JN209841	JN209841	JN209841	JN209841			JN209841	Meganathan et al., 2012	deleted A in tRNAThr, base 15
Corynorhinus townsendii	TK83182	TTU78531	Texas, USA							AY141029		Lack et al., 2010
	TK83182	TTU78531	Texas, USA			AF263238	AF263238	AF263238				Hoofer and Van Den Bussche, 2003
			Colorado, USA	AY776020								Piaggio and Perkins, 2005
Eptesicus andersoni		Ead1338		EU786849								Juste et al., 2008, unpubl.
											EU786973	Juste et al., 2008, unpubl.
Eptesicus bottae		ZISP88637	Kyzylkum, Russia	GQ272573								Artyushin et al., 2009
		Ean1209								EU786879		Juste et al., 2008, unpubl.
											DQ915027	Mayer et al., 2007
Eptesicus brasiliensis	TK17809	CM76812	Nickerie, Suriname			AY495464	AY495464	AY495464				Hoofer and Van Den Bussche, 2003
	TK17809	CM76812	Nickerie, Suriname							HM561644		Roehrs et al., 2010
Eptesicus diminutus	TK15033	TTU48154	Guarico, Venezuela			AY495465	AY495465	AY495465				Hoofer and Van Den Bussche, 2003
	TK15033	TTU48154	Guarico, Venezuela							GU328056		Lack et al., 2010
		MVZAD496	Paranà, Brasil	AF376833							AY033976	Ruedi and Mayer, 2001
Eptesicus dimissus	M1187	MHNG1926.053	Phongsaly Province, Lao PDR			GU328040	GU328040	GU328040		GU328057		Lack et al., 2010
Eptesicus furinalis	AMNH268583	AMNH268583	Paracou, French Guiana			AF263234	AF263234	AF263234				Hoofer and Van Den Bussche, 2003
	AMNH268583	AMNH268583	Paracou, French Guiana							AY141030		Lack et al., 2010
		Efr1588		EU786865								Juste et al., 2008, unpubl.
											EU786989	Juste et al., 2008, unpubl.
Eptesicus fuscus	SP844	CM102826	West Virginia, USA			AF326092	AF326092	AF326092				Hoofer and Van Den Bussche, 2003
	SP844	CM102826	West Virginia, USA							GU328058		Lack et al., 2010
									EF397724			Miller-Butterworth, 2007
			USA		EU826717							Vonhof et al., 2008
	FC1433	MVZ148681	California, USA	AF376835							AY033968	Ruedi and Mayer, 2001
Eptesicus gobiensis		PIN RAS	Tuva, Russia	GQ272583								Artyushin et al., 2009
Eptesicus hottentotus	TK33013	CM89000 (type)	Rift Valley Province, Kenya			AY495466	AY495466	AY495466				Hoofer and Van Den Bussche, 2003
	TK33013	CM89000 (type)	Rift Valley Province, Kenya							GU328059		Lack et al., 2010
		MR-M984	Algeria Forest, South Africa	AJ841963								Stadelmann et al., 2004b
											EU786946	Juste et al., 2008, unpubl.
Eptesicus isabellinus				EU360691								García-Mudarra et al., 2009
		Eis1226								EU786888		Juste et al., 2008, unpubl.
											EU786948	Juste et al., 2008, unpubl.
Eptesicus macrotus	OCGR2301	CML3230	Neuquén Province, Argentina			HM561622	HM561622	HM561622				Roehrs et al., 2010
	OCGR2301	CML3230	Neuquén Province, Argentina							HM561645		Roehrs et al., 2010
Eptesicus magellanicus	OCGR2303	OMNH23500	Neuquén Province, Argentina			HM561625	HM561625	HM561625		HM561649		Roehrs et al., 2010
Eptesicus nasutus		Rna1232		EU786839								Juste et al., 2008, unpubl.
											EU786963	Juste et al., 2008, unpubl.
Eptesicus nilssoni		ringed and released (ring number XY67293)	Krasnoyarsk, Russia	GQ272582								Artyushin et al., 2009
			Germany							DQ120811		Ibáñez et al., 2006
			Hokkaido, Japan								AB079822	Kawai et al., 2003a
Eptesicus serotinus		ZMMUS-191978	Volgograd region, Russia	GQ272579								Artyushin et al., 2009
	TK40897	TTU70947	Sidi Bou Zid Government, Tunisia			AY495467	AY495467	AY495467				Hoofer and Van Den Bussche, 2003
	TK40897	TTU70947	Sidi Bou Zid Government, Tunisia							HM561651		Roehrs et al., 2010
		ER659	Chalkidiki, Greece								AY033950	Ruedi and Mayer, 2001
Euderma maculatum	NK36260	MSB121373	Utah, USA			AF326093	AF326093	AF326093				Hoofer and Van Den Bussche, 2003
	NK36260	MSB121373	Utah, USA							GU328060		Lack et al., 2010
				JF489125								Naidu et al., 2012
Glauconycteris argentata	FMNH15119	FMNH15119	Kilimanjaro Region, Tanzania							HM561652		Roehrs et al., 2010
	FMNH15119	FMNH15119	Kilimanjaro Region, Tanzania			AY495468	AY495468	AY495468				Hoofer and Van Den Bussche, 2003
Glauconycteris beatrix	FMNH149417	FMNH149417	Zaire: Haute Zire			AY495469	AY495469	AY495469				Hoofer and Van Den Bussche, 2003
	FMNH149417	FMNH149417	Zaire: Haute Zire							HM561653		Roehrs et al., 2010
Glauconycteris egeria	AMNH268381	AMNH268381	Central African Republic							HM561654		Roehrs et al., 2010
	AMNH268381	AMNH268381	Central African Republic			AY495470	AY495470	AY495470				Hoofer and Van Den Bussche, 2003
Glauconycteris variegata	TK33545	CM97983	Kenya: Western Province			AY495471	AY495471	AY495471				Hoofer and Van Den Bussche, 2003
	TK33545	CM97983	Kenya: Western Province							HM561655		Roehrs et al., 2010
Glischropus tylopus	TK152074	TTU108229	Monggis, Malaysia	EU521632								Anwarali Khan et al., 2008
		ZMMU S-172560				JN190885	JN190885					Ivanova and Poltaraus, 2011, unpubl.
Harpiocephalus harpia	TK21258	CM88159	Uthai Thani Province, Thailand			AF263235	AF263235	AF263235				Hoofer and Van Den Bussche, 2003
	TK21258	CM88159	Uthai Thani Province, Thailand							AY141031		Lack et al., 2010
				GQ168918								Han et al., 2009, unpubl.
		A01-064									FJ743905	Han et al., 2009, unpubl.
Harpiocephalus mordax		CMF 980322.73	Nam Et, north Laos	AJ841971								Stadelmann et al., 2004b
		CMF 980322.73	Nam Et, north Laos							AM265701		Stadelmann et al., 2007
Harpiola isodon				GQ168920								Han et al., 2009, unpubl.
		SJ049				FJ743926					FJ743903	Han et al., 2009, unpubl.
Hesperoptenus tomesi	TK152268	TTU108400	Mt. Penrisen, Malaysia	EU521633								Anwarali Khan et al., 2008
Hypsugo cadornae	M1183	MHNG1926.050	Phongsaly Province, Lao PDR			GU328041	GU328041	GU328041		GU328061		Lack et al., 2010
			Lao PDR	DQ318883								Ibáñez et al., 2006
		M-1183									DQ120797	Ibáñez et al., 2006
Hypsugo eisentrauti	F34348	ROM100532	Ivory Coast			AY495473	AY495473	AY495473				Hoofer and Van Den Bussche, 2003
	F34348	ROM100532	Ivory Coast							HM561666		Roehrs et al., 2010
Hypsugo savii	IZEA3407	MHNG1805.007	Valais Province, Switzerland	AJ504450								Stadelmann et al., 2004b
	IZEA3586	MHNG1804.100	Valais Province, Switzerland			AY495475	AY495475	AY495475				Hoofer and Van Den Bussche, 2003
	IZEA3586	MHNG1804.100	Valais Province, Switzerland							HM561667		Roehrs et al., 2010
											DQ915019	Mayer et al., 2007
Ia io				DQ302094								Thabah et al., 2007
		GZNU200314	Guizhou, China			DQ989600	DQ989600	DQ989600				Gu et al., 2008
											EU573076	Zhu et al., 2008, unpubl.
Idionycteris phyllotis	NK36122	MSB120921	Utah, USA							GU328063		Lack et al., 2010
	NK36122	MSB120921	Utah, USA			AF326094	AF326094	AF326094				Hoofer and Van Den Bussche, 2003
		LSUMZ 22032	New Mexico, USA	L19722								Sudman et al., 1994
Kerivoula hardwickii	F44154	ROM110829	Dong Nai, Vietnam			AF345928	AF345928	AF345928				Hoofer and Van Den Bussche, 2003
	F44154	ROM110829	Dong Nai, Vietnam							AY141034		Lack et al., 2010
		TK152097	Sabah, Malaysia	EU188769								Anwarali Khan et al., 2010
Kerivoula intermedia		TK152022	Pahang, Malaysia							FJ744337		Hasan and Abdullah, 2011
		TK152022	Pahang, Malaysia	EU188774								Anwarali Khan et al., 2010
Kerivoula kachinensis		M1643		JQ044697								Ruedi et al., 2012
Kerivoula lenis	F44175	ROM110850	Dong Nai, Vietnam			AF345927	AF345927	AF345927				Hoofer and Van Den Bussche, 2003
	F44175	ROM110850	Dong Nai, Vietnam							AY141035		Lack et al., 2010
		TK152052	Pahang, Malaysia	EU188772								Anwarali Khan et al., 2010
Kerivoula minuta		TK152996	Pahang, Malaysia	GU585646								Anwarali Khan et al., 2010
Kerivoula papillosa		TK152023	Pahang, Malaysia	EU188783								Anwarali Khan et al., 2010
			Malaysia							FJ744325		Hasan and Abdullah, 2011
						DQ410783						Paul et al., 2006, unpubl.
Kerivoula pellucida	F35987	ROM102177	East Kalimantan, Indonesia			AY495476	AY495476	AY495476				Hoofer and Van Den Bussche, 2003
	F35987	ROM102177	East Kalimantan, Indonesia							GU328064		Lack et al., 2010
		TK152055	Pahang, Malaysia	EU188788								Anwarali Khan et al., 2010
Kerivoula titania		S-175149				FJ755902						Borisenko et al., 2008
		THUB030025	Taiwan, China	JN112244								Wu et al., 2012
Kerivoula whiteheadi		TK152019	Pahang, Malaysia							FJ744341		Hasan and Abdullah, 2011
		TK152019	Pahang, Malaysia	EU188789								Anwarali Khan et al., 2010
Laephotis botswanae		TM38155		EU797445								Trujillo et al., 2008, unpubl.
Laephotis namibensis		SP4188		EU797429								Trujillo et al., 2008, unpubl.
	SP4097	TM37547	Luderitz District, Namibia			AY495477	AY495477	AY495477				Hoofer and Van Den Bussche, 2003
	SP4160	CM93187	Maltahöhe, Namibia							HM561668		Roehrs et al., 2010
Laephotis wintoni		SP6339		EU797435								Trujillo et al., 2008, unpubl.
Lasionycteris noctivagans	TK24216	TTU56255	Texas, USA			AF326095	AF326095	AF326095				Hoofer and Van Den Bussche, 2003
	TK24216	TTU56255	Texas, USA							GU328065		Lack et al., 2010
		LSUMZ 22048	New Mexico, USA	L19723								Sudman et al., 1994
Lasiurus atratus	F39221	ROM107228	Potaro-Siparuni, Guyana			AY495478	AY495478	AY495478				Hoofer and Van Den Bussche, 2003
	F39221	ROM107228	Potaro-Siparuni, Guyana							HM561635		Roehrs et al., 2010
Lasiurus blossevillii	F38133	ROM104285	Chiriquí, Panama			AY495479	AY495479	AY495479				Hoofer and Van Den Bussche, 2003
	F38133	ROM104285	Chiriquí, Panama							HM561636		Roehrs et al., 2010
Lasiurus borealis	TK49732	TTU71170	Texas, USA							HM561637		Roehrs et al., 2010
		CSM 020		JN209842	JN209842	JN209842	JN209842	JN209842			JN209842	Meganathan et al., 2012
Lasiurus cinereus	TK18855	TTU77985	Texas, USA	DQ421825								Hoofer et al., 2006
	TK78926	TTU	Texas, USA			AY495482	AY495482	AY495482				Hoofer and Van Den Bussche, 2003
	TK78926	TTU	Texas, USA							HM561638		Roehrs et al., 2010
Lasiurus ega	TK134649	TTU	Guayas, Ecuador	DQ421826								Hoofer et al., 2006
	TK43132	UNAM	Michoacán, Mexico			AY495483	AY495483	AY495483				Hoofer and Van Den Bussche, 2003
	TK43132	UNAM	Michoacán, Mexico							HM561639		Roehrs et al., 2010
Lasiurus intermedius	TK84510	TTU80739	Texas, USA			HM561627	HM561627	HM561627				Roehrs et al., 2010
	TK20513	TTU36631	Oaxaca, Mexico							HM561640		Roehrs et al., 2010
Lasiurus seminolus	TK90686	TTU80699	Texas, USA			AY495484	AY495484	AY495484				Hoofer and Van Den Bussche, 2003
	TK90686	TTU80699	Texas, USA							HM561641		Roehrs et al., 2010
Lasiurus xanthinus	AK21099	ACUNHC 701	Texas, USA	AF369546								Weyandt et al., 2001
	TK78704	TTU78296	Texas, USA			AY495485	AY495485	AY495485				Hoofer and Van Den Bussche, 2003
	TK78704	TTU78296	Texas, USA							HM561642		Roehrs et al., 2010
Murina aenea		Muae1		GQ168906								Han et al., 2009, unpubl.
						FJ743907						Han et al., 2009, unpubl.
		BMKB:MS090806.1									HQ003458	Han et al., 2009, unpubl.
Murina bicolor				GQ168921								Han et al., 2009, unpubl.
		SJ051				FJ743920						Han et al., 2009, unpubl.
		GW080128									FJ743898	Han et al., 2009, unpubl.
Murina cineracea	M1167	MNHN CG2006-79		JQ044694								Ruedi et al., 2012
Murina cyclotis	M1209	MHNG1826.033	Phongsaly Province, Lao PDR			GU952767	GU952767	GU952767		GU328072		Lack et al., 2010
				GQ168916								Han et al., 2009, unpubl.
		BMKB:MS090930.2									HQ003460	Han et al., 2009, unpubl.
Murina eleryi				GQ168908								Han et al., 2009, unpubl.
Murina florium				GQ168902								Han et al., 2009, unpubl.
		C111				FJ743914						Han et al., 2009, unpubl.
		H67									FJ958188	Han et al., 2009, unpubl.
Murina gracilis		B0876		GQ168900								Han et al., 2009, unpubl.
						FJ743929						Han et al., 2009, unpubl.
		B0876									FJ743892	Han et al., 2009, unpubl.
Murina hilgendorfi		2007.37.21		GQ168909								Han et al., 2009, unpubl.
						FJ743922						Han et al., 2009, unpubl.
		2003.37.21									FJ743900	Han et al., 2009, unpubl.
Murina huttoni	F42722	ROM107739	Dak Lak, Vietnam			AY495490	AY495490	AY495490				Hoofer and Van Den Bussche, 2003
	F42722	ROM107739	Dak Lak, Vietnam							GU328073		Lack et al., 2010
		ZMMU S-175150		JQ044695								Ruedi et al., 2012
Murina leucogaster			Shizuoka, Japan	AB085733								Sakai et al., 2003
		HHC001				FJ743916						Han et al., 2009, unpubl.
			Osaka, Japan								AB079831	Kawai et al., 2003a
Murina peninsularis				GQ168911								Han et al., 2009, unpubl.
		2005.81.16				FJ743915						Han et al., 2009, unpubl.
		2005.81.16									FJ743891	Han et al., 2009, unpubl.
Murina pluvialis	M1646	MHNG 1976.071		JQ044689								Ruedi et al., 2012
Murina puta				GQ168901								Han et al., 2009, unpubl.
		SJ054				FJ743925						Han et al., 2009, unpubl.
		SJ054									FJ743902	Han et al., 2009, unpubl.
Murina rozendaali	TK152086	TTU108216	Monggis, Malaysia	EU521627								Anwari Khan et al., 2008
						FJ743908						Han et al., 2009, unpubl.
		BMKB:MS090724.1									HQ003462	Han et al., 2009, unpubl.
Murina suilla				GQ168905								Han et al., 2009, unpubl.
		Musu4				FJ743910						Han et al., 2009, unpubl.
											FJ743888	Han et al., 2009, unpubl.
Murina tiensa				GQ168922								Han et al., 2009, unpubl.
		T2907087				FJ743924						Han et al., 2009, unpubl.
		2007.28.1									FJ743901	Han et al., 2009, unpubl.
Murina tubinaris	M1179	MHNG1926.034	Phongsaly Province, Lao PDR			GU952768	GU952768	GU952768		GU328074		Lack et al., 2010
				GQ168915								Han et al., 2009, unpubl.
		T2107081									FJ743890	Han et al., 2009, unpubl.
Myotis albescens	TK17932	CM77691	Marowijne, Suriname			AY495492	AY495492	AY495492				Hoofer and Van Den Bussche, 2003
	TK17932	CM77691	Marowijne, Suriname							GU328076		Lack et al., 2010
		FMNH162543	Tarija, Bolivia	AF376839							AY033952	Ruedi and Mayer, 2001
Myotis bechsteinii		IZEA3390	Jura, Switzerland	AF376843							AY033978	Ruedi and Mayer, 2001
		MHNG 1805.24	Vaud Province, Switzerland							AM265643		Stadelmann et al., 2007
Myotis bocagii	FMNH150075	FMNH150075	Tanga Region, Tanzania			AF326096	AF326096	AF326096				Hoofer and Van Den Bussche, 2003
	FMNH150075	FMNH150075	Tanga Region, Tanzania							GU328077		Lack et al., 2010
		SMF89673	Agumasta, Ghana	AJ504408								Stadelmann et al., 2004a
Myotis daubentoni									AF203754			Teeling et al., 2000
		OCUMS6819	Novosibirsk, Russia	AB106589							AB106568	Kawai et al., 2003b
		Mdau2108								FN641679		Datzman et al., 2010
	IZEA2692	MHNG1805.054	Vaud Province, Switzerland			AY495498	AY495498	AY495498				Hoofer and Van Den Bussche, 2003
Myotis goudoti	SMG 15993	FMNH204432	Madagascar	GU116759								Weyeneth et al., 2011
		FMNH 151709	Ambalavao, Madagascar							AM265659		Stadelmann et al., 2007
Myotis ikonnikovi		KK 0065	Hokkaido, Japan	AB106598								Kawai et al., 2003
		KK 0065	Hokkaido, Japan							AM265667		Stadelmann et al., 2007
	Miko163	NHM–SP W77192	Krasnoyarsk, Russia			AY027825						von Helversen et al., 2001
											AY699866	Tsytsulina et al., 2004, unpubl.
Myotis latirostris	M606	MHNG	Miao-Li County, Taiwan			GU952769	GU952769	GU952769		GU328084		Lack et al., 2010
		MR-608	Miao-Li County, Taiwan	AM262330								Stadelmann et al., 2007
Myotis macrotarsus		CMF 960522.46	Sabah, Malaysia	AJ841960								Stadelmann et al., 2004b
		CMF 960522.46	Sabah, Malaysia							AM265675		Stadelmann et al., 2007
		FMNH EAR1222	Mindanao Island, Philippines								AY033962	Ruedi and Mayer, 2001
Myotis montivagus		CMF 960418.2	Lao PDR	AM262333						AM265677		Stadelmann et al., 2007
		S-164998				FJ755895						Borisenko et al., 2008
		FMNH EAR1223	Selangor, Malaysia								AY033971	Ruedi and Mayer, 2001
Myotis myotis	IZEA3790	MHNG1805.062	Bern Province, Switzerland			AF326098	AF326098	AF326098				Hoofer and Van Den Bussche, 2003
	IZEA3790	MHNG1805.062	Bern Province, Switzerland							GU328087		Lack et al., 2010
		M1941	Near Sukë, Albania	GU817384								Bogdanowicz et al., 2009
											AF401442	Mayer and von Helversen, 2001
Myotis tricolor		TM 40300	Transvaal, South Africa	AJ841952						AM265694		Stadelmann et al., 2004b
Myotis velifer	TK79170	TTU78599	Texas, USA			AF263237	AF263237	AF263237				Hoofer and Van Den Bussche, 2003
	TK79170	TTU78599	Texas, USA							AY141033		Lack et al., 2010
		NK3623	Hidalgo, USA		AF294513							Piaggio et al., 2002
		MVZ146766	Sonora, Mexico	AF376870							AY033980	Ruedi and Mayer, 2001
Myotis volans	TK78980	TTU79545	Texas, USA			AY495510	AY495510	AY495510				Hoofer and Van Den Bussche, 2003
	TK78980	TTU79545	Texas, USA							GU328092		Lack et al., 2010
	TK78925		Texas, USA	AF376872							AY033960	Ruedi and Mayer, 2001
Myotis welwitschii	FMNH144313	FMNH144313	Kasese District, Uganda			AY495511	AY495511	AY495511				Hoofer and Van Den Bussche, 2003
	FMNH144313	FMNH144313	Kasese District, Uganda							GU328093		Lack et al., 2010
		FMNH144313	Rwenzori Mts, Uganda	AF376873								Ruedi and Mayer, 2001
		TM39421	Transvaal, South Africa								AY033953	Ruedi and Mayer, 2001
Myotis yumanensis	TK28753	TTU43200	Oklahoma, USA			AY495512	AY495512	AY495512				Hoofer and Van Den Bussche, 2003
	TK28753	TTU43200	Oklahoma, USA							GU328094		Lack et al., 2010
		NK36150	San Juan, USA		AF294514							Piaggio et al., 2002
		MVZ15585	California, USA	AF376875							AY033979	Ruedi and Mayer, 2001
Neoromicia brunnea		Nbr1586		EU786868								Juste et al., 2008, unpubl.
	TK21501	CM90802	Estuaire Province, Gabon			AY495514	AY495514	AY495514				Hoofer and Van Den Bussche, 2003
	TK21501	CM90802	Estuaire Province, Gabon							HM561669		Roehrs et al., 2010
											EU786992	Juste et al., 2008, unpubl.
Neoromicia capensis		MR-M963	Springbok, South Africa	AJ841965								Stadelmann et al., 2004b
								AF203737				Teeling et al., 2000
		FMNH168093				JQ039222						Goodman et al., 2012
Neoromicia nana	DM7542	DM7542	KwaZulu-Natal Province, South Africa							GU328062		Lack et al., 2010
	TK33378	CM98003	Kenya: Eastern Province			AY495474	AY495474	AY495474				Hoofer and Van Den Bussche, 2003
		AK21161		EU797428								Trujillo et al., 2008, unpubl.
Neoromicia rendalli	TK33238	CM97977	Coastal Province, Kenya			AY495515	AY495515	AY495515				Hoofer and Van Den Bussche, 2003
	TK33238	CM97977	Coastal Province, Kenya							HM561670		Roehrs et al., 2010
Neoromicia somalica		Nso1591		EU786869								Juste et al., 2008, unpubl.
	TK33214	CM97978	Coastal Province, Kenya			AY495516	AY495516	AY495516				Hoofer and Van Den Bussche, 2003
	TK33214	CM97978	Coastal Province, Kenya							HM561671		Roehrs et al., 2010
											EU786993	Juste et al., 2008, unpubl.
Nyctalus aviator			Nagano, Japan								AB079819	Kawai et al., 2003a
Nyctalus azoreum			S. Miguel, Azores	DQ887591								Salgueiro et al., 2007
			Azores								DQ887579	Salgueiro et al., 2007
Nyctalus lasiopterus			Southern Iberia	DQ120869								Ibáñez et al., 2006
											AF401433	Mayer and von Helversen, 2001
Nyctalus leisleri		IZEA2639	Obwald, Switzerland	AF376832								Ruedi and Mayer, 2001
	FMNH140374	FMNH140374	Malakand, Pakistan			AY495517	AY495517	AY495517				Hoofer and Van Den Bussche, 2003
	FMNH140374	FMNH140374	Malakand, Pakistan							HM561657		Roehrs et al., 2010
											DQ915010	Mayer and von Helversen, 2001
Nyctalus noctula		MHNG	Bern, Switzerland	AJ841967								Stadelmann et al., 2004b
	NHMB209/87	NHMB209/87	Bern Province, Switzerland			AY495518	AY495518	AY495518				Hoofer and Van Den Bussche, 2003
	NHMB209/87	NHMB 209/87	Bern Province, Switzerland							HM561658		Roehrs et al., 2010
											AF065108	Petit et al., 1999
Nyctalus plancyi				DQ435073								Thabah et al., 2007
											EU005651	Wang et al., 2007, unpubl.
Nyctalus velutinus			Sichuan, China								AB079820	Kawai et al., 2003a
Nycticeinops schlieffenii	TK33373	CM97998	Eastern Province, Kenya			AF326101	AF326101	AF326101				Hoofer and Van Den Busche, 2003
	TK33373	CM97998	Eastern Province, Kenya							GU328095		Lack et al., 2010
Nycticeius humeralis	TK26380	TTU49536	Texas, USA			AF326102	AF326102	AF326102				Hoofer and Van Den Busche, 2003
	TK26380	TTU49536	Texas, USA							GU328096		Lack et al., 2010
	LSUMZ23913	LSUMZ23913	Louisiana, USA	L19727								Sudman et al., 1994
Otonycteris hemprichii	SP7882	CM	Maan Government, Jordan			AF326103	AF326103	AF326103				Hoofer and Van Den Busche, 2003
	SP7882	CM	Maan Government, Jordan							GU328098		Lack et al., 2010
		NMP 90064	Anagam, Morocco	HM030827								Benda and Gvoždík, 2010
		NMP 90500	Sinai, Egypt								HM030848	Benda and Gvoždík, 2010
Otonycteris leucophaea		NMP 90793	Sarakhs, Iran	HM030841							HM030860	Benda and Gvoždík, 2010
Parastrellus hesperus	TK78703	TTU79269	Texas, USA			AY495522	AY495522	AY495522				Hoofer and Van Den Busche, 2003
	TK78703	TTU79269	Texas, USA							GU328099		Lack et al., 2010
	TK78703	TTU79269	Texas, USA	DQ421822								Hoofer et al., 2006
Perimyotis subflavus	TK90671	TTU80684	Texas, USA			AY495523	AY495523	AY495523				Hoofer and Van Den Busche, 2003
	TK90671	TTU80684	Texas, USA							GU328103		Lack et al., 2010
	TK90671	TTU80684	Texas, USA	DQ421821								Hoofer et al., 2006
Pipistrellus abramus			Japan	AB061528	AB061528	AB061528	AB061528	AB061528			AB061528	Nikaido et al., 2001
Pipistrellus coromandra	FMNH140377	FMNH140377	Malakand Division, Pakistan			AY495524	AY495524	AY495524				Hoofer and Van Den Busche, 2003
	FMNH140377	FMNH140377	Malakand Division, Pakistan							GU328102		Lack et al., 2010
Pipistrellus deserti											DQ914992	Mayer et al., 2007
Pipistrellus hanaki											DQ914976	Mayer et al., 2007
Pipistrellus hesperidus		MR-M987	Knysna, South Africa	AJ841968								Stadelmann et al., 2004b
	DM8013	DM8013	KwaZulu-Natal Province, South Africa			HM561628	HM561628	HM561628		HM561659		Roehrs et al., 2010
Pipistrellus javanicus	FMMNH147069	FMMNH147069	Mindanao Island, Philippines			AY495525	AY495525	AY495525				Hoofer and Van Den Busche, 2003
	FMMNH147069	FMMNH147069	Mindanao Island, Philippines							GU328105		Lack et al., 2010
		no voucher	Miou-li County	AJ504447								Stadelmann et al., 2004a
Pipistrellus kuhlii		MHNG1807.54	Macedonia, Greece	AJ504444								Stadelmann et al., 2004a
			east-central Morocco							EU360605		García-Mudarra et al., 2009
											DQ914987	Mayer et al., 2007
Pipistrellus cf. lepidus											DQ914995	Mayer et al., 2007
Pipistrellus maderensis			Almaciga, Tenerife	EU360644								Pestano et al., 2003
											DQ915005	Mayer et al., 2007
Pipistrellus nathusii		MHNG1806.10	Vaud Province, Switzerland	AJ504446								Stadelmann et al., 2004a
	IZEA2830	MHNG1806.003	Vaud Province, Switzerland			AF326104	AF326104	AF326104				Hoofer and Van Den Bussche, 2003
	IZEA2830	MHNG1806.003	Vaud Province, Switzerland							HM561660		Roehrs et al., 2010
											DQ914984	Mayer et al., 2007
Pipistrellus paterculus	M1181	MHNG1926.045	Phongsaly Province, Lao PDR			HM561629	HM561629	HM561629				Roehrs et al., 2010
	M1181	MHNG1926.045	Phongsaly Province, Lao PDR							HM561661		Roehrs et al., 2010
Pipistrellus pipistrellus		MHNG1807.52	Macedonia, Greece	AJ504443								Stadelmann et al., 2004a
	M1439	MHNG1956.031	Canton of Genève, Switzerland			HM561630	HM561630	HM561630		HM561662		Roehrs et al., 2010
											DQ914967	Mayer et al., 2007
Pipistrellus pygmaeus	IZEA3403	MHNG1806.032	Barcelona Province, Spain			AF326105	AF326105	AF326105				Hoofer and Van Den Busche, 2003
	IZEA3403	MHNG1806.032	Barcelona Province, Spain							GU328107		Lack et al., 2010
		MHNG1807.90	Mt. Troodos, Cyprus	AJ504442								Stadelmann et al., 2004a
											AF401400	Mayer and von Helversen, 2001
Pipistrellus rueppellii			Morocco								DQ915001	Mayer et al., 2007
Pipistrellus stenopterus	TK152081	TTU108236	Monggis, Malaysia	EU521634								Anwarali Khan et al., 2008
Pipistrellus tenuis	FMNH137021	FMNH137021	Sibuyan Island, Philippine Islands			AY495529	AY495529	AY495529				Hoofer and Van Den Busche, 2003
	FMNH137021	FMNH137021	Sibuyan Island, Philippine Islands							HM561663		Roehrs et al., 2010
Plecotus auritus	IZEA2694	MHNG1806.047	Valais Province, Switzerland									Hoofer and Van Den Busche, 2003
	IZEA2694	MHNG1806.047	Valais Province, Switzerland							GU328100		Lack et al., 2010
				HM1614052	HM1614052	HM1614052	HM1614052	HM1614052			HM1614052	Hwang and Kim, 2006, unpubl.
Plecotus austriacus	IZEA3722	MHNG1806.042	Valais Province, Switzerland			AF326107	AF326107	AF326107				Hoofer and Van Den Busche, 2003
	IZEA3722	MHNG1806.042	Valais Province, Switzerland							GU328101		Lack et al., 2010
		Paust203.IB	Castellón, Spain	AF513780								Juste et al., 2004
		PAT98082501	Villavelayo, Spain								AF516270	Kiefer et al., 2002
Plecotus balensis		Pbale43.ET	Abune Yusef, Ethiopia	AF513798								Juste et al., 2004
Plecotus christii		NMP 49863	Al Jaghbub, Libya	EU743800								Benda et al., 2008
Plecotus gaisleri	IZEA4780	MHNG1806.051	Meknés-tafilalet, Morocco			GU328043	GU328043	GU328043		GU328104		Lack et al., 2010
											DQ915064	Mayer et al., 2007
Plecotus kolombatovici		Pkol36.TK	Karaman, Turkey	AF513785								Juste et al., 2004
											AF401365	Mayer and von Helversen, 2001
Plecotus macrobullaris	IZEA4751	MHNG1806.053	Valais Province, Switzerland			GU328044	GU328044	GU328044		GU328106		Lack et al., 2010
		Pmacr279.SY	Dimasq, Syria	AF513802								Juste et al., 2004
											AF516269	Kiefer et al., 2002
Plecotus teneriffae			Canary Islands, Spain	EU360701								García-Mudarra et al., 2009
Rhogeessa aeneus	TK20706	ASNHC1414	Campeche, Mexico	EF222359								Baird et al., 2008
	TK20712	TTU40012	Belize District, Belize			AY495530	AY495530	AY495530				Hoofer and Van Den Bussche, 2003
	TK20712	TTU40012	Belize District, Belize							HM561633		Roehrs et al., 2010
Rhogeessa alleni	TK45023	UNAM	Michoacán, Mexico			AF326108	AF326108	AF326108				Hoofer and Van Den Bussche, 2001
	TK45023	UNAM	Michoacán, Mexico							HM561632		Roehrs et al., 2010
Rhogeessa genowaysi	TK20597	TTU36171	Chiapas, Mexico	EF222326								Baird et al., 2008
Rhogeessa gracilis	AK11059	TCWC58228	Oaxaca, Mexico	EF222362								Baird et al., 2008
Rhogeessa io		TK25079	Trinidad Nariva, Trinidad	EF222379								Baird et al., 2008
Rhogeessa mira	TK45014	UNAM	Michoacán, Mexico	EF222336								Baird et al., 2008
	TK45014	UNAM	Michoacán, Mexico			AY495531	AY495531	AY495531				Hoofer and Van Den Bussche, 2003
	TK45014	UNAM	Michoacán, Mexico							HM561634		Roehrs et al., 2010
Rhogeessa parvula	TK20653	TTU36633	Sonora, Mexico							GU328108		Lack et al., 2010
	TK20653	TTU36633	Sonora, Mexico	EF222346								Baird et al., 2008
	TK20653	TTU36633	Sonora, Mexico			AF326109	AF326109	AF326109				Hoofer and Van Den Bussche, 2001
Rhogeessa tumida	TK40186	TTU61231	Valle, Honduras							GU328109		Lack et al., 2010
		UWZM 1920							AF447508			Teeling et al., 2002
	TK40186	TTU61231	Valle, Honduras	EF222350								Baird et al., 2008
	TK40186	TTU61231	Valle, Honduras			AF326110	AF326110	AF326110				Hoofer and Van Den Bussche, 2001
Rhogeessa velilla	TK134692	TTU103254	Guayas, Ecuador	EF222341								Baird et al., 2008
Scotoecus hirundo	FMNH151204	FMNH151204	Kilimanjaro Region, Tanzania			AY495536	AY495536	AY495536				Hoofer and Van Den Bussche, 2003
	FMNH151204	FMNH151204	Kilimanjaro Region, Tanzania							HM561664		Roehrs et al., 2010
Scotomanes ornatus				DQ435069								Thabah et al., 2007
	F42568	ROM107594	Tuyen Quang, Vietnam			AY495537	AY495537	AY495537				Hoofer and Van Den Bussche, 2003
	F42568	ROM107594	Tuyen Quang, Vietnam							HM561656		Roehrs et al., 2010
											DQ435070	Thabah et al., 2007
Scotophilus borbonicus	TK33267	CM98041	Coastal Province, Kenya			AY495532	AY495532	AY495532				Hoofer and Van Den Bussche, 2003
	TK33267	CM98041	Coastal Province, Kenya							GU328110		Lack et al., 2010
				DQ459067								Jacobs and Eick, 2006, unpubl.
Scotophilus dinganii	FMNH147235	FMNH147235	Tanga Region, Tanzania			AY495533	AY495533	AY495533				Hoofer and Van Den Bussche, 2003
	FMNH147235	FMNH147235	Tanga Region, Tanzania							GU328111		Lack et al., 2010
		CM 114043	Gondar Province, Ethiopia	EU750954								Trujillo et al., 2009
Scotophilus heathi	F42769	ROM107786	Dak Lak, Vietnam			AY495534	AY495534	AY495534				Hoofer and Van Den Bussche, 2003
	F42769	ROM107786	Dak Lak, Vietnam							GU328112		Lack et al., 2010
	F42769	ROM107886	Dak Lak, Vietnam	EU750944								Trujillo et al., 2009
		MVZ176513	Yunan, China								AY033974	Ruedi and Mayer, 2001
Scotophilus kuhlii	FMNH145684	FMNH145684	Sibuyan Island, Philippines			AF326111	AF326111	AF326111				Hoofer and Van Den Bussche, 2003
	FMNH145684	FMNH145684	Sibuyan Island, Philippines							GU328113		Lack et al., 2010
	F44283	ROM110957	Soc, Trang, Vietnam	EU750930								Trujillo et al., 2009
			Taiwan, China								AB079818	Kawai et al., 2003a
Scotophilus leucogaster	TK33359	CM90854	Eastern Province, Kenya			AY395867	AY395867	AY395867				Hoofer and Van Den Bussche, 2003
	TK33359	CM90854	Eastern Province, Kenya							GU328114		Lack et al., 2010
	SP10136	CM 113645	Northern Region, Ghana	EU750940								Trujillo et al., 2009
Scotophilus marovaza		UADBA 46965	Parc National d’Ankarafantsika, Madagascar	EU750942								Trujillo et al., 2009
Scotophilus nigrita	SP5505	CM 102256	Coast Province, Kenya	EU750955								Trujillo et al., 2009
Scotophilus nux	TK33484	DAS7282	Western Province, Kenya			AY495535	AY495535	AY495535				Hoofer and Van Den Bussche, 2003
	TK33484	DAS7282	Western Province, Kenya							GU328115		Lack et al., 2010
	TK33485	DAS7282	Western Province, Kenya	EU750938								Trujillo et al., 2009
Scotophilus robustus	SMG 5930	FMNH 151939	Natioanl Park de Zombitse-Vhibasia, Madagascar	EU750948								Trujillo et al., 2009
Scotophilus viridis	FMNH150084	FMNH150084	Tanga Region, Tanzania			AF326112	AF326112	AF326112				Hoofer and Van Den Bussche, 2003
	FMNH150084	FMNH150084	Tanga Region, Tanzania							GU328117		Lack et al., 2010
	SP5498	CM 102242	Coast Province, Kenya	EU750990								Trujillo et al., 2009
Tylonycteris pachypus		isolate CTP2	Hon Kong, China	EF517314								Cui et al., 2007
	F38442	ROM106164	Tuyen Quang Province, Vietnam			AY495538	AY495538	AY495538				Hoofer and Van Den Bussche, 2003
	F38442	ROM106164	Tuyen Quang Province, Vietnam							HM561672		Roehrs et al., 2010
Tylonycteris robustula	TK152254	TTU108386	Mt. Penrisen, Malaysia	EU521635								Anwarali Khan et al., 2008
	M1203	MHNG1926.059	Phongsaly Province, Lao PDR PDR			HM561631	HM561631	HM561631		HM561673		Roehrs et al., 2010
Vespadelus regulus	RLH30	TCWC	Australia			AY495539	AY495539	AY495539				Hoofer and Van Den Bussche, 2003
	RLH30	TCWC	Australia							GU328119		Lack et al., 2010
		SAMM17799	Australia	AY007531								Cooper et al., 2001
Vespadelus vulturnus	RLH16	TCWC	Australia			AY495499	AY495499	AY495499				Hoofer and Van Den Bussche, 2003
	RLH16	TCWC	Australia							HM561675		Roehrs et al., 2010
Vespertilio murinus	IZEA3599	HNG1808.017	Valais Province, Switzerland			AY395866	AY395866	AY395866				Hoofer and Van Den Bussche, 2003
	IZEA3599	HNG1808.017	Valais Province, Switzerland							HM561676		Roehrs et al., 2010
	IZEA3599	HNG1808.017	Valais Province, Switzerland	AF376834							AY033964	Ruedi and Mayer, 2001
Vespertilio sinensis		OCUM7018	Shiga, Japan	AB287360								Kawai et al., 2010
		KK158	Hokkaido, Japan								AB287354	Kawai et al., 2010
Vespertilio superans			Aomori, Japan	AB085738								Sakai et al., 2003
			Shiga, Japan								AB079823	Kawai et al., 2003a
References
Andō K, Tagawa T, Uchida TA: Considerations of karyotypic evolution within Vespertilionidae. Experientia 1977, 33:877-879.
Anwarali Khan FA, Solari S, Swier VJ, Larsen PA, Abdullah MT, Baker RJ: Systematics of Malaysian woolly bats (Vespertilionidae: Kerivoula) inferred from mitochondrial, nuclear, karyotypic, and morphological data. J Mammal 2010, 91:1058-1072.
Anwarali Khan FA, Swier VJ, Solari S, Larsen PA, Ketol B, Marni W, Ellagupillay S, Lakim M, Abdullah MT, Baker RJ: Using genetics and morphology to examine species diversity of Old World bats: report of a recent collection from Malaysia. Occ Pap Mus Tex Tech Univ 2008, 281:1-28.
Artyushin IV, Bannikova AA, Lebedev VS, Kruskop SV: Mitochondrial DNA relationships among North Palaearctic Eptesicus (Vespertilionidae, Chiroptera) and past hybridization between Common Serotine and Northern Bat. Zootaxa 2009, 2262:40-52.
Baird AB, Hillis DM, Patton JC, Bickham JW: Evolutionary history of the genus Rhogeessa (Chiroptera: Vespertilionidae) as revealed by mitochondrial DNA sequences. J Mammal 2008, 89:744-754.
Barratt EM, Deaville R, Burland TM, Bruford MW, Jones G, Racey PA, Wayne RK: DNA answers the call of pipistrelles bat species. Nature 1997, 387:138-139.
Benda P, Dietz C, Andreas M, Hotový J, Lučan RK, Maltby A, Meakin K, Truscott J, Vallo P: Bats (Mammalia: Chiroptera) of the Eastern Mediterranean and Middle East. Part 6. Bats of Sinai (Egypt) with some taxonomic, ecological and echolocation data on that fauna. Acta Soc Zool Bohem 2008, 72:1-103.
Benda P, Gvoždík V: Taxonomy of the genus Otonycteris (Chiroptera: Vespertilionidae: Plecotini) as inferred from morphological and mtDNA data. Acta Chiropterol 2010, 12:83-102.
Bickham JW: Banded karyotypes of 11 species of American bats (Genus Myotis). Cytologia 1979a, 44:789-797.
Bickham JW: Chromosomal variation and evolutionary relationships of vespertilionid bats. J Mammal 1979b, 60:350-365.
Bickham JW: Chromosomal variation among seven species of lasiurine bats (Chiroptera: Vespertilionidae). J Mammal 1987, 68:837-842.
Bilgin R, Karataş A, Çoraman E, Disotell T, Morales JC: Regionally and climatically restricted patterns of distribution of genetic diversity in a migratory bat species, Miniopterus schreibersii (Chiroptera: Vespertilionidae). BMC Evol Biol 2008, 8:209.
Bogdanowicz W, Van Den Bussche RA, Gajewska M, Postawa T, Harutyunyan M: Ancient and contemporary DNA sheds light on the history of mouse-eared bats in Europe and the Caucasus. Acta Chiropterol 2009, 11:289-305.
Borisenko AV, Kruskop SV, Ivanova NV: A new mouse-eared bat (Mammalia: Chiroptera: Vespertilionidae) from Vietnam. Russian J Theriol 2008, 7:57-69.
Cooper SJB, Day PR, Reardon TB, Schulz M: Assessment of species boundaries in Australian Myotis (Chiroptera: Vespertilionidae) using mitochondrial DNA. J Mammal 2001, 82:328-338.
Cui J, Han N, Streicker D, Li G, Tang X, Shi Z, Hu Z, Zhao G, Fontanet A, Guan Y, Wang L, Jones G, Field HE, Daszak P, Zhang S: Evolutionary relationships between bat coronaviruses and their hosts. Emerg Infect Dis 2007, 13:1526-1532.
Datzmann T, von Helversen O, Mayer F: Evolution of nectarivory in phyllostomid bats (Phyllostomidae Gray, 1825, Chiroptera: Mammalia). BMC Evol Biol 2010, 10:165.
Dávalos LM: Molecular phylogeny of funnel-eared bats (Chiroptera: Natalidae), with notes on biogeography and conservation. Mol Phylogenet Evol 2005, 37:91-103.
Fedyk S, Ruprecht AL: Chromosomes of some species of vespertilionid bats. I. Banding patterns of Eptesicus serotinus chromosomes. Acta Theriol 1983, 28:159-170.
García-Mudarra JL, Ibáñez C, Juste J: The Straits of Gibraltar: barrier or bridge to Ibero-Moroccan bat diversity? Biol J Linn Soc 2009, 96:434-450.
Goodman SM, Maminirina CP, Weyeneth N, Bradman HM, Christidis L, Ruedi M, Appleton B: The use of molecular and morphological characters to resolve the taxonomic identity of cryptic species: the case of Miniopterus manavi (Chiroptera, Miniopteridae). Zool Scr 2009, 38:339-363.
Goodman SM, Taylor PJ, Ratrimomanarivo F, Hoofer SR: The genus Neoromicia (Family Vespertilionidae) in Madagascar, with the description of a new species. Zootaxa 2011, 3250:1-25.
Gu X-M, He S-Y, Ao L: Molecular phylogenetics among three families of bats (Chiroptera: Rhinolophidae, Hipposideridae, and Vespertilionidae) based on partial sequences of the mitochondrial 12S and 16S rRNA genes. Zool Stud 2008, 47:368-378.
Han BY, Hua PY, Gu XM, Miller-Butterworth CM, Zhang SY: Isolation and characterization of microsatellite loci in the western long-fingered bat, Miniopterus magnater. Mol Ecol Res 2008, 8:1445-1447.
Han N-J, Zhang J-S, Rossiter SJ, Csorba G, Reardon T, Lin L-K, Thong VD, Zubaid A, Zhang SY: Phylogeny of the tube-nosed bats and hairy-winged bats. 2009 (Unpublished results)
Harada M: Karyotypic evolution in the family Vespertilionidae. Mammal Sci 1988, 28:69-83.
Hasan NH, Abdullah MT: A morphological analysis of Malaysian Kerivoula (Chiroptera: Vespertilionidae). Mamm Stud 2011, 36:87-97.
Hoofer SR, Reeder SA, Hansen EW, Van Den Bussche RA: Molecular phylogenetics and taxonomic review of noctilionoid and vespertilionoid bats (Chiroptera: Yangochiroptera). J Mammal 2003, 84:809-821.
Hoofer SR, Van Den Bussche RA: Phylogenetic relationships of plecotine bats and allies based on mitochondrial ribosomal sequences. J Mammal 2001, 82:131-137.
Hoofer SR, Van Den Bussche RA: Molecular phylogenetics of the chiropteran family Vespertilionidae. Acta Chiropterol 2003, 5(Suppl):1-63.
Hoofer SR, Van Den Bussche RA, Horáček I: Generic status of the American pipistrelles (Vespertilionidae) with description of a new genus. J Mammal 2006, 87:981-992.
Hwang UW, Kim YM: The complete mitochondrial genome of Plecotus auritus. 2006 (Unpublished results)
Ibáñez C, García-Mudarra JL, Ruedi M, Stadelmann B, Juste J: The Iberian contribution to cryptic diversity in European bats. Acta Chiropterol 2006, 8:277-297.
Ivanova NV, Poltaraus AB. 2011. (Unpublished results)
Jacobs DS, Eick GN: Description of a new species of house bat, Scotophilus mhlanganii. 2006. (Unpublished results)
Juste J, Benda P, García-Mudarra JL, Ibáñez C: Systematic and phylogenetic study of the western Palaearctic serotine bats (genus Eptesicus, Vespertilionidae, Chiroptera). 2008 (Unpublished results)
Juste J, Ibáñez C, Muñoz J, Trujillo D, Benda P, Karataş A, Ruedi M: Mitochondrial phylogeography of the long-eared bats (Plecotus) in the Mediterranean Palaearctic and Atlantic Islands. Mol Phylogenet Evol 2004, 31:1114-1126.
Juste J, Ibáñez C, Trujillo D, Muñoz J, Ruedi M: Phylogeography of barbastelle bats (Barbastella barbastellus) in the western Mediterranean and the Canary Islands. Acta Chiropterol 2003, 5:165-175.
Kawai K, Fukui D, Satô M, Harada M, Maeda K: Vespertilio murinus Linnaeus, 1758 confirmed in Japan from morphology and mitochondrial DNA. Acta Chiropterol 2010, 12:463-470.
Kawai K, Nikaido M, Harada M, Matsumura S, Lin L-K, Wu Y, Hasegawa M, Okada N: Intra- and interfamily relationships of Vespertilionidae inferred by various molecular markers including SINE insertion data. J Mol Evol 2003a, 55:284-301.
Kawai K, Nikaido M, Harada M, Matsumura S, Lin L-K, Wu Y, Hasegawa M, Okada N: The status of the Japanese and East Asian bats of the genus Myotis (Vespertilionidae) based on mitochondrial sequences. Mol Phylogenet Evol 2003b, 28:297-307.
Kiefer A, Mayer F, Kosuch J, von Helversen O, Veith M: Conflicting molecular phylogenies of European long-eared bats (Plecotus) can be explained by cryptic diversity. Mol Phylogenet Evol 2002, 25:557-566.
Kock D: Identity of the African Vespertilio hesperida Temminck 1840 (Mammalia, Chiroptera, Vespertilionidae). Senckenberg Biol 2001, 81:277-283.
Lack JB, Roehrs ZP, Stanley Jr, CE, Ruedi M, Van Den Bussche RA: Molecular phylogenetics of Myotis indicate familial-level divergence for the genus Cistugo (Chiroptera). J Mammal 2010, 91:976-992.
Lamb JM, Abdel-Rahman EH, Ralph T, Fenton MB, Naidoo A, Richardson EJ, Denys C, Naidoo T, Buccas W, Kajee H, Hoosen N, Mallett D, Taylor PJ: Phylogeography of southern and northeastern African populations of Otomops martiensseni (Chiroptera: Molossidae). Durban Mus Novit 2006, 31:42-53.
Lin Y-H, Penny D: Implications for bat evolution from two new complete mitochondrial genomes. Mol Biol Evol 2001, 18:684-688.
Mayer F, Dietz C, Kiefer A: Molecular species identification boosts bat diversity. Front Zool 2007, 4:4.
Mayer F, von Helversen O: Cryptic diversity in European bats. Proc R Soc Lond, B, Biol Sci 2001, 268:1825-1832.
McBee KM, Bickham JW, Yenbutra S, Nabhitabhata J, Schlitter DA: Standard karyology of nine species of vespertilionid bats (Chiroptera: Vespertilionidae) from Thailand. Ann Carnegie Mus 1986, 55:95-116.
Meganathan PR, Pagan HJT, McCulloch ES, Stevens RD, Ray DA: Complete mitochondrial genome sequences of three bats species and whole genome mitochondrial analyses reveal patterns of codon bias and lend support to a basal split in Chiroptera. Gene 2012, 492:121-129.
Mein P, Tupinier Y: Formule dentaire et position systématique du Minioptère (Mammalia, Chiroptera). Mammalia 1977, 41:207-211.
Meredith RW, Janečka JE, Gatesy J, Ryder OA, Fisher CA, Teeling EC, Goodbla A, Eizirik E, Simão TLL, Stadler T, Rabosky DL, Honeycutt RL, Flynn JJ, Ingram CM, Steiner C, Williams TL, Robinson TJ, Burk-Herrick A, Westerman M, Ayoub NA, Springer MS, Murphy WJ: Impacts of the Cretaceous Terrestrial Revolution and KPg extinction on mammal diversification. Science 2011, 334:521-524.
Miller-Butterworth CM, Eick G, Jacobs DS, Schoeman MC, Harley EH: Genetic and phenotypic differences between South African long-fingered bats, with a global miniopterine phylogeny. J Mammal 2005, 86:1121-1135.
Miller-Butterworth CM, Jacobs DS, Harley EH: Strong population substructure is correlated with morphology and ecology in a migratory bat. Nature 2003, 424:187-191.
Miller-Butterworth CM, Murphy WJ, O´Brien SJ, Jacobs DS, Springer MS, Teeling EC: A family matter: conclusive resolution of the taxonomic position of the long-fingered bats, Miniopterus. Mol Biol Evol 2007, 24:1553-1561.
Naidu A, Fitak RR, Munguia-Vega A, Culver M: Novel primers for complete mitochondrial cytochrome b gene sequencing in mammals. Mol Ecol Resour 2012, 12:191-196.
Nikaido M, Kawai K, Cao Y, Harada M, Tomita S, Okada N, Hasegawa M: Maximum likelihood analysis of the complete mitochondrial genomes of eutherians and a reevaluation of the phylogeny of bats and insectivores. J Mol Evol 2001, 53:508-516.
Niu H, Ma H: Molecular study on systematics and population of Miniopterus schreibersii (Chiroptera: Vespertilionidae). 2007 (Unpublished results)
Paul IV, Sim EUH, Abdullah MT: Molecular phylogeny of insectivorous bats (suborder Microchiroptera) of Borneo. 2006 (Unpublished results)
Pestano J, Brown RP, Suárez NM, Fajardo S: Phylogeography of pipistrelle-like bats within the Canary Islands, based on mt DNA sequences. Mol Phylogenet Evol 2003, 26:56-63.
Petit E, Excoffier L, Mayer F: No evidence of bottleneck in the post-glacial recolonization of Europe by the noctule bat (Nyctalus noctula). Evolution 1999, 53:1247-1258.
Piaggio AJ, Perkins SL: Molecular phylogeny of North American long-eared bats (Vespertilionidae: Corynorhinus); inter- and intraspecific relationships inferred from mitochondrial and nuclear DNA sequences. Mol Phylogenet Evol 2005, 37:762-775.
Piaggio AJ, Valdez EW, Bogan MA, Spicer GS: Systematics of Myotis occultus (Chiroptera: Vespertilionidae) inferred from sequences of two mitochondrial genes. J Mammal 2002, 83:386-395.
Roehrs ZP, Lack JB, Van Den Bussche RA: Tribal phylogenetic relationships within Vespertilioninae (Chiroptera: Vespertilionidae) based on mitochondrial and nuclear sequence data. J Mammal 2010, 91:1073-1092.
Ruedi M, Biswas J, Csorba G: Bats from the wet: two new species of tube-nosed bats (Chiroptera: Vespertilionidae) from Meghalaya, India. Rev Suisse Zool 2012, 119:111-135.
Ruedi M, Mayer F: Molecular systematics of bats of the genus Myotis (Vespertilionidae) suggests deterministic ecomorphological convergences. Mol Phylogenet Evol 2001, 21:436-448.
Sakai T, Kikkawa Y, Tsuchiya K, Harada M, Kanoe M, Yoshiyuki M, Yonekawa H: Molecular phylogeny of Japanese Rhinolophidae based on variations in the complete sequence of the mitochondrial cytochrome b gene. Genes Genet Syst 2003, 78:179-189.
Salgueiro P, Ruedi M, Coelho MM, Palmeirim JM: Genetic divergence and phylogeography in the genus Nyctalus (Mammalia, Chiroptera): implications for population history of the insular bat Nyctalus azoreum. Genetica 2007, 130:169-181.
Spitzenberger F, Strelkov P, Haring E: Morphology and mitochondrial DNA sequences show that Plecotus alpinus Kiefer and Veith, 2002 and Plecotus microdontus Spitzenberger, 2002 are synonyms of Plecotus macrobullaris Kuzjakin, 1965. Nat Croat 2003, 12:39-53.
Stadelmann B, Herrera LG, Arroyo-Cabrales J, Flores-Martínez JJ, May BP, Ruedi M: Molecular systematics of the fishing bat Myotis (Pizonyx) vivesi. J Mammal 2004a, 85:133-139.
Stadelmann B, Jacobs DS, Schoeman C, Ruedi M: Phylogeny of African Myotis bats (Chiroptera, Vespertilionidae) inferred from cytochrome b sequences. Acta Chiropterol 2004b, 6:177-192.
Stadelmann B, Lin L-K, Kunz TH, Ruedi M: Molecular phylogeny of New World Myotis (Chiroptera, Vespertilionidae) inferred from mitochondrial and nuclear DNA genes. Mol Phylogenet Evol 2007, 43:32-48.
Sudman PD, Barkley LJ, Hafner MS: Familial affinity of Tomopeas ravus (Chiroptera) based on protein electrophoretic and cytochrome b sequence data. J Mammal 1994, 75:365-377.
Teeling EC, Madsen O, Van Den Bussche RA, de Jong WW, Stanhope MJ, Springer MS: Microbat paraphyly and the convergent evolution of a key innovation in Old World rhinolophoid microbats. PNAS 2002, 99:1431-1436.
Teeling EC, Scally M, Kao DJ, Romagnoli ML, Springer MS, Stanhope MJ: Molecular evidence regarding the origin of echolocation and flight in bats. Nature 2000, 403:188-192.
Thabah A, Li G, Wang Y, Liang B, Hu K, Zhang S, Jones G: Diet, echolocation calls, and phylogenetic affinities of the great evening bat (Ia io; Vespertilionidae): another carnivorous bat. J Mammal 2007, 88:728-735.
Trujillo RG, Janacek LL, Patton JC, Rautenbach IL, Schlitter DA, Bickham JW: Systematic relationships in the genus Laephotis (Chiroptera: Vespertilionidae): Insights from morphological, allozyme, and DNA sequence data. 2008 (Unpublished results)
Trujillo RG, Patton JC, Schlitter DA, Bickham JW: Molecular phylogenetics of the bat genus Scotophilus (Chiroptera: Vespertilionidae): Perspectives from paternally and maternally inherited genomes. J Mammal 2009, 90:548-560.
Tsytsulina K, Dick MH, Maeda K, Masuda R: Molecular phylogeny of whiskered bats (Myotis, Vespertilionidae, Chiroptera) in Palaearctic region. In: Mawatari, SF, Okada, H (Eds), Neo-science of natural history: integration of geoscience and biodiversity studies. In Proc Int Symp "Dawn of a New Natural History Integration of Geoscience and Biodiversity Studies": 5-6 March 2004; Hokkaido University, S…
Van Den Bussche RA, Hoofer SR: Further evidence for inclusion of the New Zealand short-tailed bat (Mystacina tuberculata) within Noctilionoidea. J Mammal 2000, 81:865-874.
Van Den Bussche RA, Hoofer SR: Evaluating monophyly of Nataloidea (Chiroptera) with mitochondrial DNA sequences. J Mammal 2001, 82:320-327.
Van Den Bussche RA, Hoofer SR: Phylogenetic relationships among recent chiropteran families and the importance of choosing appropriate out-group taxa. J Mammal 2004, 85:321-330.
Von Helversen O, Heller K-G, Mayer F, Nemeth A, Volleth M, Gombkötö P: Cryptic mammalian species: a new species of whiskered bat (Myotis alcathoe n. sp.) in Europe. Naturwissenschaften 2001, 88:217-223.
Vonhof MJ, Strobeck C, Fenton MB: Genetic variation and population structure in big brown bats (Eptesicus fuscus): is female dispersal important? J Mammal 2008, 89:1411- 1420.
Wang Y, Luo F, Li G, Jone G, Zhang S: Molecular phylogenetic status, echolocation calls and diet of the Chinese noctule (Nyctalus plancyi). 2007. (Unpublished results)
Weyandt SE, Lee Jr, TE, Patton JC: Noteworthy record of the western yellow bat, Lasiurus xanthinus, and a report on the bats of Eagle Nest Canoyon, Val Verde County, Texas. Tex J Sci 2001, 53:289-292.
Weyandt SE, Van Den Bussche RA: Phylogeographic structuring and volant mammals: the case of the pallid bat (Antrozous pallidus). J Biogeogr 2007, 34:1233-1245.
Weyeneth N, Goodman SM, Ruedi M: Do diversification models of Madagascar´s biota explain the population structure of the endemic bat Myotis goudoti (Chiroptera: Vespertilionidae)? J Biogeogr 2011, 38:44-54.
Wu Y, Li Y, Lin LK, Harada M, Chen Z, Motokawa M: New records of Kerivoula titania (Chiroptera: Vespertilionidae) from Hainan Island and Taiwan. Mammal Study 2012, 37:69-72.
Zhang J-S, Han N-J, Jones G, Lin L-K, Zhang J-P, Zhu GJ, Huang D-W, Zhang S-Y: A new species of Barbastella (Chiroptera: Vespertilionidae) from North China. J Mammal 2007, 88:1393-1403.
Zhu G-J, Zhang L-B, Ye J-P, Hong T-Y, Zhang S-Y: First record and echolocation calls of Ia io from Hainan Island. 2008 (Unpublished results)
Zima J: Chromosomal homology in the complements of bats of the family Vespertilionidae. II. G-band karyotypes of some Myotis, Eptesicus, and Pipistrellus species. Folia Zool 1982, 31:31-36.
Zima J, Volleth M, Horáček I, Červený J, Macholán M: Karyotypes of two species of bats, Otonycteris hemprichi and Pipistrellus tramatus (Chiroptera: Vespertilionidae). In Prague Studies in Mammalogy. Edited by Horáček I, Vohralík V. Prague: Charles University Press; 1992:237-242.
