# Supplementary material for: Hidden diversity in Senegalese bats and associated findings in the systematics of the family Vespertilionidae
Source: Front Zool. 2013 Aug 12;10:48. doi: 10.1186/1742-9994-10-48 (PMC3751436; doi:10.1186/1742-9994-10-48)
Supplement: Additional file 3 — Tables of pairwise Kimura-2-parameter distances between sequences of selected genes of the specimens examined. Values represent percentage of different bases between sequences. Table A – Distances between the cytb gene sequences of 361 specimens (213 from Senegal and 148 from GenBank). Table B – Distances between the 12S gene sequences of 144 specimens (18 from Senegal and 126 from GenBank). Table C – Distances between the rag2 gene sequences of 140 specimens (20 from Senegal and 120 from GenBank). See Legends in the respective tables explaining the meaning of colours used. [file 1742-9994-10-48-S3.xls]

## Sheet: Additional file 3
Taxon	Collection no.	Sex	Locality	Coordinates	Collection date	2n	cytb and tRNAThr	12S, tRNAVal, 16S	rag1	rag2	nd1	Haplotype
Glauconycteris variegata	IVB S1767	F	Mt. Assirik	12 53 N, 012 43 W	2007-02-16	-	JX276108	JX276363	JX276324	JX276344	-	gv1
Myotis bocagii	IVB S508	M	Gué de Sambaillou	12 39 N, 013 19 W	2005-02-24	-	JX276105	JX276375	JX276337	JX276357	-	mb1
Neoromicia capensis	IVB S1787	M	Mt. Assirik	12 53 N, 012 43 W	2007-02-16	-	JX276106	-	JX276327	JX276347	-	nc1
Neoromicia cf. nana	IVB S10	M	Lengué Kountou	13 02 N, 013 04 W	2004-04-24	34	JX276107	-	-	-	-	nn1
	IVB S11	F	Lengué Kountou	13 02 N, 013 04 W	2004-04-24	34	JX276109	-	-	-	-	nn2
	IVB S34	F	Lengué Kountou	13 02 N, 013 04 W	2004-04-26	-	JX276193	JX276370	JX276332	JX276352	-	nn2
	IVB S36	M	Lengué Kountou	13 02 N, 013 04 W	2004-04-26	-	JX276194	-	-	-	-	nn3
	IVB S113	F	Lengué Kountou	13 02 N, 013 04 W	2004-05-04	-	JX276110	-	-	-	-	nn3
	IVB S120	M	Lengué Kountou	13 02 N, 013 04 W	2004-05-04	34	JX276111	-	-	-	-	nn2
	IVB S121	F	Lengué Kountou	13 02 N, 013 04 W	2004-05-05	-	JX276112	-	-	-	-	nn3
	IVB S130	M	Lengué Kountou	13 02 N, 013 04 W	2004-05-05	34	JX276115	-	-	-	-	nn4
	IVB S133	F	Lengué Kountou	13 02 N, 013 04 W	2004-05-06	-	JX276116	-	-	-	-	nn5
	IVB S153	F	Lengué Kountou	13 02 N, 013 04 W	2004-05-09	-	JX276130	-	-	-	-	nn2
	IVB S237	M	Simenti	13 01 N, 013 17 W	2004-10-30	-	JX276192	-	-	-	-	nn2
	IVB S426	F	Bacadadgi	13 39 N, 016 29 W	2004-11-11	-	JX276195	-	-	-	-	nn6
	IVB S446	M	Lengué Kountou	13 02 N, 013 04 W	2005-02-19	-	JX276196	-	-	-	-	nn3
	IVB S447	M	Lengué Kountou	13 02 N, 013 04 W	2005-02-19	-	JX276197	JX276371	JX276333	JX276353	-	nn1
	IVB S479	M	Lengué Kountou	13 02 N, 013 04 W	2005-02-21	-	JX276198	-	-	-	-	nn7
	IVB S506	F	Gué de Sambaillou	12 39 N, 013 19 W	2005-02-24	34	JX276199	-	-	-	-	nn2
	IVB S584	M	Camp des Lions – forest next to the river	13 01 N, 013 14 W	2005-03-03	-	JX276200	-	-	-	-	nn8
	IVB S591	M	Simenti	13 01 N, 013 17 W	2005-03-04	-	JX276201	-	-	-	-	nn7
	IVB S594	M	Simenti	13 01 N, 013 17 W	2005-03-04	34	JX276202	-	-	-	-	nn9
	IVB S850	F	Dindéfélo – next to the stream	12 22 N, 012 19 W	2005-12-12	-	JX276203	-	-	-	-	nn10
	IVB S882	M	Dindéfélo – next to the stream II.	12 22 N, 012 19 W	2005-12-14	-	JX276204	-	-	-	-	nn11
	IVB S891	M	Mako – camp	12 50 N, 012 20 W	2005-12-14	-	JX276205	-	-	-	-	nn3
	IVB S1210	M	Simenti	13 01 N, 013 17 W	2006-08-15	34	JX276113	-	-	-	-	nn3
	IVB S1211	M	Simenti	13 01 N, 013 17 W	2006-08-15	-	JX276114	-	-	-	-	nn12
	IVB S1479	F	Niériko – bridge	13 21 N, 013 21 W	2007-02-04	34	JX276117	-	-	-	-	nn10
	IVB S1481	M	Niériko – bridge	13 21 N, 013 21 W	2007-02-04	-	JX276118	-	-	-	-	nn13
	IVB S1482	M	Niériko – bridge	13 21 N, 013 21 W	2007-02-04	-	JX276119	-	-	-	-	nn2
	IVB S1483	M	Niériko – bridge	13 21 N, 013 21 W	2007-02-04	-	JX276120	-	-	-	-	nn12
	IVB S1484	M	Niériko – bridge	13 21 N, 013 21 W	2007-02-04	-	JX276121	-	-	-	-	nn3
	IVB S1485	M	Niériko – bridge	13 21 N, 013 21 W	2007-02-04	-	JX276122	-	-	-	-	nn3
	IVB S1487	F	Niériko – bridge	13 21 N, 013 21 W	2007-02-04	-	JX276123	-	-	-	-	nn1
	IVB S1494	M	Niériko – bridge	13 21 N, 013 21 W	2007-02-04	-	JX276124	-	-	-	-	nn14
	IVB S1495	F	Niériko – bridge	13 21 N, 013 21 W	2007-02-04	-	JX276125	-	-	-	-	nn3
	IVB S1497	F	Niériko – bridge	13 21 N, 013 21 W	2007-02-04	-	JX276126	-	-	-	-	nn3
	IVB S1500	F	Niériko – bridge	13 21 N, 013 21 W	2007-02-04	-	JX276127	-	-	-	-	nn12
	IVB S1505	M	Niériko – bridge	13 21 N, 013 21 W	2007-02-04	34	JX276128	-	-	-	-	nn2
	IVB S1506	M	Niériko – bridge	13 21 N, 013 21 W	2007-02-04	-	JX276129	-	-	-	-	nn13
	IVB S1570	M	Lengué Kountou	13 02 N, 013 04 W	2007-02-08	-	JX276131	-	-	-	-	nn15
	IVB S1571	F	Lengué Kountou	13 02 N, 013 04 W	2007-02-08	-	JX276132	-	-	-	-	nn2
	IVB S1573	M	Lengué Kountou	13 02 N, 013 04 W	2007-02-08	-	JX276133	-	-	-	-	nn2
	IVB S1575	M	Lengué Kountou	13 02 N, 013 04 W	2007-02-08	34	JX276134	-	-	-	-	nn1
	IVB S1585	M	Lengué Kountou	13 02 N, 013 04 W	2007-02-09	-	JX276135	-	-	-	-	nn4
	IVB S1597	M	Simenti	13 01 N, 013 17 W	2007-02-11	-	JX276136	-	-	-	-	nn16
	IVB S1599	M	Simenti	13 01 N, 013 17 W	2007-02-11	-	JX276137	-	-	-	-	nn16
	IVB S1600	M	Simenti	13 01 N, 013 17 W	2007-02-11	-	JX276138	-	-	-	-	nn2
	IVB S1601	M	Simenti	13 01 N, 013 17 W	2007-02-11	-	JX276139	-	-	-	-	nn3
	IVB S1603	F	Simenti	13 01 N, 013 17 W	2007-02-11	-	JX276140	-	-	-	-	nn8
	IVB S1605	F	Simenti	13 01 N, 013 17 W	2007-02-11	-	JX276141	-	-	-	-	nn3
	IVB S1606	F	Simenti	13 01 N, 013 17 W	2007-02-11	-	JX276142	-	-	-	-	nn3
	IVB S1607	F	Simenti	13 01 N, 013 17 W	2007-02-11	-	JX276143	-	-	-	-	nn8
	IVB S1608	M	Simenti	13 01 N, 013 17 W	2007-02-11	34	JX276144	-	-	-	-	nn3
	IVB S1609	F	Simenti	13 01 N, 013 17 W	2007-02-11	34	JX276145	-	-	-	-	nn3
	IVB S1636	F	Gué du Damantan	12 59 N, 013 24 W	2007-02-12	34	JX276146	-	-	-	-	nn17
	IVB S1637	F	Gué du Damantan	12 59 N, 013 24 W	2007-02-12	34	JX276147	-	-	-	-	nn3
	IVB S1638	M	Gué du Damantan	12 59 N, 013 24 W	2007-02-12	34	JX276148	-	-	-	-	nn3
	IVB S1639	M	Gué du Damantan	12 59 N, 013 24 W	2007-02-12	-	JX276149	-	-	-	-	nn3
	IVB S1640	M	Gué du Damantan	12 59 N, 013 24 W	2007-02-12	-	JX276150	-	-	-	-	nn8
	IVB S1641	M	Gué du Damantan	12 59 N, 013 24 W	2007-02-12	-	JX276151	-	-	-	-	nn3
	IVB S1642	M	Gué du Damantan	12 59 N, 013 24 W	2007-02-12	-	JX276152	-	-	-	-	nn1
	IVB S1643	F	Gué du Damantan	12 59 N, 013 24 W	2007-02-12	-	JX276153	-	-	-	-	nn3
	IVB S1644	M	Simenti	13 01 N, 013 17 W	2007-02-13	-	JX276154	-	-	-	-	nn1
	IVB S1716	M	Niokolo	13 04 N, 012 43 W	2007-02-15	-	JX276155	-	-	-	-	nn2
	IVB S1717	M	Niokolo	13 04 N, 012 43 W	2007-02-15	-	JX276156	-	-	-	-	nn12
	IVB S1720	M	Niokolo	13 04 N, 012 43 W	2007-02-15	-	JX276157	-	-	-	-	nn17
	IVB S1721	M	Niokolo	13 04 N, 012 43 W	2007-02-15	-	JX276158	-	-	-	-	nn18
	IVB S1723	M	Niokolo	13 04 N, 012 43 W	2007-02-15	-	JX276159	-	-	-	-	nn19
	IVB S1729	F	Niokolo	13 04 N, 012 43 W	2007-02-15	-	JX276160	-	-	-	-	nn20
	IVB S1731	F	Niokolo	13 04 N, 012 43 W	2007-02-15	34	JX276161	-	-	-	-	nn2
	IVB S1771	F	Mt. Assirik	12 53 N, 012 43 W	2007-02-16	-	JX276162	-	-	-	-	nn20
	IVB S1783	M	Mt. Assirik	12 53 N, 012 43 W	2007-02-16	-	JX276163	-	-	-	-	nn21
	IVB S1784	M	Mt. Assirik	12 53 N, 012 43 W	2007-02-16	-	JX276164	-	-	-	-	nn15
	IVB S1785	F	Mt. Assirik	12 53 N, 012 43 W	2007-02-16	-	JX276165	-	-	-	-	nn20
	IVB S1800	M	Niériko	13 21 N, 013 21 W	2007-02-18	-	JX276166	-	-	-	-	nn3
	IVB S1801	M	Niériko	13 21 N, 013 21 W	2007-02-18	-	JX276167	-	-	-	-	nn3
	IVB S1802	M	Niériko	13 21 N, 013 21 W	2007-02-18	-	JX276168	-	-	-	-	nn22
	IVB S1803	M	Niériko	13 21 N, 013 21 W	2007-02-18	-	JX276169	-	-	-	-	nn23
	IVB S1804	M	Niériko	13 21 N, 013 21 W	2007-02-18	-	JX276170	-	-	-	-	nn24
	IVB S1810	M	Niériko	13 21 N, 013 21 W	2007-02-18	-	JX276171	-	-	-	-	nn3
	IVB S1812	F	Niériko	13 21 N, 013 21 W	2007-02-18	-	JX276172	-	-	-	-	nn2
	IVB S1814	F	Niériko	13 21 N, 013 21 W	2007-02-18	-	JX276173	-	-	-	-	nn1
	IVB S1815	F	Niériko	13 21 N, 013 21 W	2007-02-18	-	JX276174	-	-	-	-	nn3
	IVB S1816	F	Niériko	13 21 N, 013 21 W	2007-02-18	-	JX276175	-	-	-	-	nn12
	IVB S1818	F	Niériko	13 21 N, 013 21 W	2007-02-18	-	JX276176	-	-	-	-	nn25
	IVB S1824	M	Hahn – Dakar	14 44 N, 017 26W	2007-02-21	-	JX276177	-	-	-	-	nn26
	IVB S1825	M	Hahn – Dakar	14 44 N, 017 26W	2007-02-21	-	JX276178	-	-	-	-	nn27
	IVB S1826	M	Hahn – Dakar	14 44 N, 017 26W	2007-02-21	-	JX276179	-	-	-	-	nn28
	IVB S1827	F	Hahn – Dakar	14 44 N, 017 26W	2007-02-21	-	JX276180	-	-	-	-	nn27
	IVB S1828	F	Hahn – Dakar	14 44 N, 017 26W	2007-02-21	-	JX276181	-	-	-	-	nn26
	IVB S1829	F	Hahn – Dakar	14 44 N, 017 26W	2007-02-21	-	JX276182	-	-	-	-	nn26
	IVB S1830	F	Hahn – Dakar	14 44 N, 017 26W	2007-02-21	-	JX276183	-	-	-	-	nn29
	IVB S1831	F	Hahn – Dakar	14 44 N, 017 26W	2007-02-21	-	JX276184	-	-	-	-	nn27
	IVB S1832	F	Hahn – Dakar	14 44 N, 017 26W	2007-02-21	-	JX276185	-	-	-	-	nn26
	IVB S1833	F	Hahn – Dakar	14 44 N, 017 26W	2007-02-21	-	JX276186	-	-	-	-	nn26
	IVB S1834	F	Hahn – Dakar	14 44 N, 017 26W	2007-02-21	-	JX276187	-	-	-	-	nn26
	IVB S1835	F	Hahn – Dakar	14 44 N, 017 26W	2007-02-21	-	JX276188	-	-	-	-	nn27
	IVB S1836	F	Hahn – Dakar	14 44 N, 017 26W	2007-02-21	-	JX276189	-	-	-	-	nn26
	IVB S1837	F	Hahn – Dakar	14 44 N, 017 26W	2007-02-21	-	JX276190	JX276367	JX276329	JX276349	-	nn26
	IVB S1838	F	Hahn – Dakar	14 44 N, 017 26W	2007-02-21	-	JX276191	-	-	-	-	nn26
Neoromicia rendalli	IVB S1212	M	Simenti	13 01 N, 013 17 W	2006-08-15	38	JX276206	JX276360	JX276320	JX276340	-	nr1
	IVB S1213	M	Simenti	13 01 N, 013 17 W	2006-08-15	38	JX276207	JX276361	JX276321	JX276341	-	nr2
Neoromicia cf. somalica	IVB S35	M	Lengué Kountou	13 02 N, 013 04 W	2004-04-26	-	JX276279	-	-	-	-	ns1
	IVB S114	F	Lengué Kountou	13 02 N, 013 04 W	2004-05-04	-	JX276208	-	-	-	-	ns2
	IVB S115	F	Lengué Kountou	13 02 N, 013 04 W	2004-05-04	-	JX276209	-	-	-	-	ns3
	IVB S122	M	Lengué Kountou	13 02 N, 013 04 W	2004-05-05	-	JX276211	-	-	-	-	ns3
	IVB S123	M	Lengué Kountou	13 02 N, 013 04 W	2004-05-05	28	JX276212	-	-	-	-	ns4
	IVB S140	M	Lengué Kountou	13 02 N, 013 04 W	2004-05-07	-	JX276214	-	-	-	-	ns5
	IVB S141	M	Lengué Kountou	13 02 N, 013 04 W	2004-05-07	-	JX276215	-	-	-	-	ns6
	IVB S315	M	Simenti	13 01 N, 013 17 W	2004-11-04	-	JX276278	-	-	-	-	ns7
	IVB S425	F	Bacadadgi	13 39 N, 016 29 W	2004-11-11	-	JX276280	-	-	-	-	ns8
	IVB S427	M	Bacadadgi	13 39 N, 016 29 W	2004-11-11	-	JX276281	-	-	-	-	ns9
	IVB S445	M	Lengué Kountou	13 02 N, 013 04 W	2005-02-19	-	JX276282	-	-	-	-	ns10
	IVB S463	F	Lengué Kountou	13 02 N, 013 04 W	2005-02-20	28	JX276283	JX276372	JX276334	JX276354	-	ns6
	IVB S464	M	Lengué Kountou	13 02 N, 013 04 W	2005-02-20	-	JX276284	-	-	-	-	ns11
	IVB S465	F	Lengué Kountou	13 02 N, 013 04 W	2005-02-20	-	JX276285	-	-	-	-	ns12
	IVB S466	M	Lengué Kountou	13 02 N, 013 04 W	2005-02-20	28	JX276286	-	-	-	-	ns13
	IVB S474	F	Lengué Kountou	13 02 N, 013 04 W	2005-02-21	28	JX276287	JX276374	JX276336	JX276356	-	ns12
	IVB S526	F	Dalaba	12 45 N, 013 16 W	2005-02-27	-	JX276288	-	-	-	-	ns14
	IVB S553	M	Simenti	13 01 N, 013 17 W	2005-03-02	28	JX276289	-	-	-	-	ns15
	IVB S593	M	Simenti	13 01 N, 013 17 W	2005-03-04	-	JX276290	-	-	-	-	ns16
	IVB S607	M	Dar Salam	13 15 N, 013 12 W	2005-12-02	28	JX276291	-	-	-	-	ns17
	IVB S655	M	Dar Salam	13 15 N, 013 12 W	2005-12-03	-	JX276292	-	-	-	-	ns18
	IVB S656	M	Dar Salam	13 15 N, 013 12 W	2005-12-03	28	JX276293	-	-	-	-	ns13
	IVB S658	M	Dar Salam	13 15 N, 013 12 W	2005-12-03	-	JX276294	-	-	-	-	ns16
	IVB S705	M	Dar Salam	13 15 N, 013 12 W	2005-12-04	-	JX276295	-	-	-	-	ns19
	IVB S725	M	Dar Salam	13 15 N, 013 12 W	2005-12-04	-	JX276296	-	-	-	-	ns15
	IVB S848	M	Dindéfélo – next to the stream	12 22 N, 012 19 W	2005-12-12	-	JX276297	-	-	-	-	ns20
	IVB S921	F	Tambacounda – Parc National de Niokolo-Koba	13 46 N, 013 39 W	2005-12-16	-	JX276298	-	-	-	-	ns21
	IVB S940	M	Tambacounda	13 46 N, 013 39 W	2006-08-06	-	JX276299	-	-	-	-	ns15
	IVB S953	M	Dar Salam	13 15 N, 013 12 W	2006-08-07	28	JX276300	-	-	-	-	ns22
	IVB S1209	M	Simenti	13 01 N, 013 17 W	2006-08-15	28	JX276210	-	-	-	-	ns23
	IVB S1288	M	Mako	12 51 N, 012 21 W	2006-08-22	-	JX276213	-	-	-	-	ns24
	IVB S1459	M	Dar Salam	13 15 N, 013 12 W	2007-02-04	-	JX276216	-	-	-	-	ns25
	IVB S1460	M	Dar Salam	13 15 N, 013 12 W	2007-02-04	28	JX276217	-	-	-	-	ns15
	IVB S1488	F	Niériko – bridge	13 21 N, 013 21 W	2007-02-04	-	JX276218	-	-	-	-	ns26
	IVB S1489	M	Niériko – bridge	13 21 N, 013 21 W	2007-02-04	-	JX276219	-	-	-	-	ns27
	IVB S1490	M	Niériko – bridge	13 21 N, 013 21 W	2007-02-04	28	JX276220	-	-	-	-	ns23
	IVB S1491	M	Niériko – bridge	13 21 N, 013 21 W	2007-02-04	-	JX276221	-	-	-	-	ns28
	IVB S1492	M	Niériko – bridge	13 21 N, 013 21 W	2007-02-04	28	JX276222	-	-	-	-	ns16
	IVB S1493	M	Niériko – bridge	13 21 N, 013 21 W	2007-02-04	-	JX276223	-	-	-	-	ns28
	IVB S1496	F	Niériko – bridge	13 21 N, 013 21 W	2007-02-04	-	JX276224	-	-	-	-	ns29
	IVB S1498	F	Niériko – bridge	13 21 N, 013 21 W	2007-02-04	-	JX276225	-	-	-	-	ns30
	IVB S1499	F	Niériko – bridge	13 21 N, 013 21 W	2007-02-04	-	JX276226	-	-	-	-	ns26
	IVB S1501	F	Niériko – bridge	13 21 N, 013 21 W	2007-02-04	-	JX276227	-	-	-	-	ns27
	IVB S1502	F	Niériko – bridge	13 21 N, 013 21 W	2007-02-04	-	JX276228	-	-	-	-	ns28
	IVB S1503	F	Niériko – bridge	13 21 N, 013 21 W	2007-02-04	-	JX276229	-	-	-	-	ns31
	IVB S1504	F	Niériko – bridge	13 21 N, 013 21 W	2007-02-04	-	JX276230	-	-	-	-	ns28
	IVB S1568	M	Lengué Kountou	13 02 N, 013 04 W	2007-02-08	-	JX276231	-	-	-	-	ns32
	IVB S1569	M	Lengué Kountou	13 02 N, 013 04 W	2007-02-08	-	JX276232	-	-	-	-	ns33
	IVB S1572	M	Lengué Kountou	13 02 N, 013 04 W	2007-02-08	28	JX276233	-	-	-	-	ns15
	IVB S1574	M	Lengué Kountou	13 02 N, 013 04 W	2007-02-08	28	JX276234	-	-	-	-	ns34
	IVB S1576	M	Lengué Kountou	13 02 N, 013 04 W	2007-02-08	-	JX276235	-	-	-	-	ns12
	IVB S1577	F	Lengué Kountou	13 02 N, 013 04 W	2007-02-08	28	JX276236	-	-	-	-	ns12
	IVB S1586	F	Lengué Kountou	13 02 N, 013 04 W	2007-02-09	28	JX276237	-	-	-	-	ns23
	IVB S1598	M	Simenti	13 01 N, 013 17 W	2007-02-11	-	JX276238	-	-	-	-	ns35
	IVB S1602	M	Simenti	13 01 N, 013 17 W	2007-02-11	-	JX276239	-	-	-	-	ns36
	IVB S1604	F	Simenti	13 01 N, 013 17 W	2007-02-11	-	JX276240	-	-	-	-	ns7
	IVB S1610	F	Simenti	13 01 N, 013 17 W	2007-02-11	28	JX276241	-	-	-	-	ns32
	IVB S1611	F	Simenti	13 01 N, 013 17 W	2007-02-11	28	JX276242*	-	-	-	-	ns37
	IVB S1612	F	Simenti	13 01 N, 013 17 W	2007-02-11	28	JX276243	-	-	-	-	ns38
	IVB S1645	F	Simenti	13 01 N, 013 17 W	2007-02-13	-	JX276244	-	-	-	-	ns35
	IVB S1674	M	Dar Salam	13 15 N, 013 12 W	2007-02-14	-	JX276245	-	-	-	-	ns39
	IVB S1715	M	Niokolo	13 04 N, 012 43 W	2007-02-15	-	JX276246	-	-	-	-	ns40
	IVB S1718	M	Niokolo	13 04 N, 012 43 W	2007-02-15	-	JX276247	-	-	-	-	ns15
	IVB S1719	M	Niokolo	13 04 N, 012 43 W	2007-02-15	-	JX276248	-	-	-	-	ns41
	IVB S1722	M	Niokolo	13 04 N, 012 43 W	2007-02-15	-	JX276249	-	-	-	-	ns42
	IVB S1725	F	Niokolo	13 04 N, 012 43 W	2007-02-15	-	JX276250	-	-	-	-	ns9
	IVB S1726	F	Niokolo	13 04 N, 012 43 W	2007-02-15	-	JX276251	-	-	-	-	ns9
	IVB S1727	F	Niokolo	13 04 N, 012 43 W	2007-02-15	-	JX276252	-	-	-	-	ns39
	IVB S1728	F	Niokolo	13 04 N, 012 43 W	2007-02-15	-	JX276253	-	-	-	-	ns39
	IVB S1730	M	Niokolo	13 04 N, 012 43 W	2007-02-15	-	JX276254	-	-	-	-	ns43
	IVB S1732	M	Niokolo	13 04 N, 012 43 W	2007-02-15	-	JX276255	-	-	-	-	ns44
	IVB S1733	M	Niokolo	13 04 N, 012 43 W	2007-02-15	-	JX276256	-	-	-	-	ns45
	IVB S1768	F	Mt. Assirik	12 53 N, 012 43 W	2007-02-16	28	JX276257	JX276364	JX276325	JX276345	-	ns46
	IVB S1770	M	Mt. Assirik	12 53 N, 012 43 W	2007-02-16	-	JX276258	-	-	-	-	ns47
	IVB S1774	M	Mt. Assirik	12 53 N, 012 43 W	2007-02-16	-	JX276259	-	-	-	-	ns15
	IVB S1775	M	Mt. Assirik	12 53 N, 012 43 W	2007-02-16	-	JX276260	-	-	-	-	ns48
	IVB S1776	F	Mt. Assirik	12 53 N, 012 43 W	2007-02-16	-	JX276261	-	-	-	-	ns13
	IVB S1777	F	Mt. Assirik	12 53 N, 012 43 W	2007-02-16	-	JX276262	-	-	-	-	ns15
	IVB S1778	F	Mt. Assirik	12 53 N, 012 43 W	2007-02-16	-	JX276263	-	-	-	-	ns24
	IVB S1779	F	Mt. Assirik	12 53 N, 012 43 W	2007-02-16	-	JX276264*	-	-	-	-	ns49
	IVB S1780	F	Mt. Assirik	12 53 N, 012 43 W	2007-02-16	-	JX276265	-	-	-	-	ns46
	IVB S1781	M	Mt. Assirik	12 53 N, 012 43 W	2007-02-16	-	JX276266	-	-	-	-	ns50
	IVB S1782	M	Mt. Assirik	12 53 N, 012 43 W	2007-02-16	-	JX276267*	-	-	-	-	ns51
	IVB S1786	M	Mt. Assirik	12 53 N, 012 43 W	2007-02-16	-	JX276268	-	-	-	-	ns39
	IVB S1805	M	Niériko	13 21 N, 013 21 W	2007-02-18	-	JX276269	-	-	-	-	ns27
	IVB S1806	M	Niériko	13 21 N, 013 21 W	2007-02-18	-	JX276270	-	-	-	-	ns26
	IVB S1807	M	Niériko	13 21 N, 013 21 W	2007-02-18	-	JX276271	-	-	-	-	ns15
	IVB S1808	M	Niériko	13 21 N, 013 21 W	2007-02-18	-	JX276272*	-	-	-	-	ns51
	IVB S1809	M	Niériko	13 21 N, 013 21 W	2007-02-18	-	JX276273	-	-	-	-	ns31
	IVB S1811	M	Niériko	13 21 N, 013 21 W	2007-02-18	-	JX276274	-	-	-	-	ns26
	IVB S1813	F	Niériko	13 21 N, 013 21 W	2007-02-18	-	JX276275	-	-	-	-	ns52
	IVB S1817	F	Niériko	13 21 N, 013 21 W	2007-02-18	-	JX276276	-	-	-	-	ns27
	IVB S1907	M	Dar Salam	13 15 N, 013 12 W	2007-09-20	-	JX276277	-	-	-	-	ns53
Nycticeinops cf. schlieffenii	IVB S527	M	Dalaba	12 45 N, 013 16 W	2005-02-27	-	JX276304	-	-	-	-	nys1
	IVB S657	M	Dar Salam	13 15 N, 013 12 W	2005-12-03	34	JX276305	JX276377	JX276339	JX276359	-	nys2
	IVB S843	M	Dindéfélo – next to the stream	12 22 N, 012 19 W	2005-12-12	34	JX276306	-	-	-	-	nys3
	IVB S941	M	Tambacounda	13 46 N, 013 39 W	2006-08-06	34	JX276307	-	-	-	-	nys4
	IVB S946	F	Tambacounda	13 46 N, 013 39 W	2006-08-06	34	JX276308	-	-	-	-	nys5
	IVB S1378	M	Dar Salam	13 15 N, 013 12 W	2006-08-25	34	JX276301	-	-	-	-	nys6
	IVB S1714	M	Niokolo	13 04 N, 012 43 W	2007-02-15	-	JX276302	JX276362	JX276323	JX276343	-	nys7
	IVB S1793	M	Niériko	13 21 N, 013 21 W	2007-02-18	-	JX276303	JX276366	JX276328	JX276348	-	nys8
Pipistrellus cf. hesperidus	IVB S236	M	Simenti	13 01 N, 013 17 W	2004-10-30	-	JX276312	-	-	-	-	ph1
	IVB S467	M	Lengué Kountou	13 02 N, 013 04 W	2005-02-20	46	JX276313	JX276373	JX276335	JX276355	-	ph2
	IVB S592	M	Simenti	13 01 N, 013 17 W	2005-03-04	46	JX276314	JX276376	JX276338	JX276358	-	ph3
	IVB S1613	F	Simenti	13 01 N, 013 17 W	2007-02-11	46	JX276309	-	-	-	-	ph4
	IVB S1769	F	Mt. Assirik	12 53 N, 012 43 W	2007-02-16	-	JX276310	JX276365	JX276326	JX276346	-	ph5
	IVB S1772	M	Mt. Assirik	12 53 N, 012 43 W	2007-02-16	46	JX276311	-	-	-	-	ph3
Pipistrellus rueppellii	IVB S1981	M	Mbilor	16 30 N, 015 35 W	2008-11-10	-	JX276315	JX276368	JX276330	JX276350	JX276318	pr1
	IVB S1982	M	Mbilor	16 30 N, 015 35 W	2008-11-10	-	JX276316	JX276369	JX276331	JX276351	JX276319	pr2
Scotoecus cf. hirundo	IVB S1480	M	Niériko – bridge	13 21 N, 013 21 W	2007-02-04	30	JX276317	-	JX276322	JX276342	-	sh1
